# Supplementary material for: A staged screening of registered drugs highlights remyelinating drug candidates for clinical trials
Source: Sci Rep. 2017 Apr 7;7:45780. doi: 10.1038/srep45780 (PMC5384285; doi:10.1038/srep45780)
Supplement: Supplementary Dataset S1 [file srep45780-s2.xls]

## Sheet: Foglio1
Supplementary Dataset S1
Here we report the S-score that each compound reached in the CSNAP analysis; a higher score indicates a higher putative association between compound (first row) and target (first column). In the first column we report the UNIPROT IDs of all those targets that got at least a score of 1 on at least 1 compound. Columns 2 through 9 report the score of each target in column 1 with respect to the first…
Target ID	BENZTROPINE	CHLORMADINONE ACETATE	CLEMASTINE FUMARATE	CLOBETASOL	MICONAZOLE	VULPINIC ACID	FENAMISAL	LOSARTAN	LOVASTATIN	METHOXYVONE	EDARAVONE	SUM (LOV+MET+EDA)	SUM CONTROLs	CUMULATIVE SUM
Q6W5P4	7	0	2	27	0	0	3	3	21	1	4	26	42	68
O75874	4	1	6	15	0	0	2	3	24	3	2	29	31	60
P51639	2	1	0	17	0	0	2	3	19	0	2	21	25	46
Q16236	4	0	15	14	2	0	0	0	6	0	0	6	35	41
P23977	12	0	13	3	3	0	1	0	3	3	0	6	32	38
P51450	14	0	6	15	0	0	1	0	1	1	0	2	36	38
P08684	7	1	11	6	1	0	0	0	7	2	1	10	26	36
P10635	12	1	13	5	0	0	0	0	2	3	0	5	31	36
P06536	1	0	13	12	0	0	0	0	4	1	0	5	26	31
P08482	14	0	10	2	0	0	0	0	1	1	0	2	26	28
Q99700	3	0	24	0	0	0	0	0	0	0	0	0	27	27
P08183	3	1	7	6	0	0	0	0	8	0	0	8	17	25
Q12809	9	1	6	0	3	0	0	0	0	3	0	3	19	22
P16473	9	0	4	4	0	0	0	0	4	0	0	4	17	21
P04150	3	0	6	7	0	0	0	0	3	0	0	3	16	19
P04637	6	0	9	2	0	0	0	0	1	1	0	2	17	19
P08659	5	1	2	9	1	0	0	1	0	0	0	0	19	19
P33261	2	1	10	1	0	0	0	0	2	2	0	4	14	18
P46720	0	0	6	3	0	0	0	0	6	0	0	6	9	15
P40225	3	0	8	2	0	0	0	0	1	1	0	2	13	15
Q16637	5	1	1	6	1	0	0	0	1	0	0	1	14	15
P38398	2	1	2	7	0	0	0	2	0	0	0	0	14	14
P31389	3	0	10	1	0	0	0	0	0	0	0	0	14	14
Q9R1A7	2	0	5	3	0	0	0	0	3	0	0	3	10	13
P04035	1	1	0	6	0	0	0	0	3	1	0	4	8	12
P46721	0	0	5	3	0	0	0	0	4	0	0	4	8	12
Q92887	1	0	2	5	0	0	0	0	4	0	0	4	8	12
Q9Y6L6	1	0	2	5	0	0	0	0	4	0	0	4	8	12
O35913	0	0	6	0	0	0	0	0	5	0	0	5	6	11
P10275	2	0	5	1	0	0	0	0	3	0	0	3	8	11
P11473	5	1	1	3	0	0	0	0	1	0	0	1	10	11
P21728	0	0	11	0	0	0	0	0	0	0	0	0	11	11
P42345	0	0	11	0	0	0	0	0	0	0	0	0	11	11
O75496	3	0	5	0	0	0	0	0	0	2	0	2	8	10
P05177	5	1	1	1	0	0	0	0	0	1	0	1	8	9
P9WHJ3	6	0	2	1	0	0	0	0	0	0	0	0	9	9
P9WMR3	6	0	2	1	0	0	0	0	0	0	0	0	9	9
P9WQ81	1	0	4	0	0	0	0	0	1	2	0	3	5	8
Q63120	0	0	5	0	0	0	0	0	3	0	0	3	5	8
P11712	2	1	2	1	0	0	0	0	1	1	0	2	6	8
P06795	1	1	4	0	0	0	0	0	2	0	0	2	6	8
P21447	1	1	4	0	0	0	0	0	2	0	0	2	6	8
Q16665	2	0	1	4	1	0	0	0	0	0	0	0	8	8
Q96QE3	1	0	0	5	1	0	0	1	0	0	0	0	8	8
Q96KQ7	1	0	1	4	0	0	0	0	1	0	0	1	6	7
P07900	4	1	2	0	0	0	0	0	0	0	0	0	7	7
P37231	1	0	1	5	0	0	0	0	0	0	0	0	7	7
Q8IL32	4	1	2	0	0	0	0	0	0	0	0	0	7	7
O70127	0	0	4	0	0	0	0	0	2	0	0	2	4	6
P08235	0	0	4	0	0	0	0	0	2	0	0	2	4	6
P43245	0	0	4	0	0	0	0	0	2	0	0	2	4	6
P70502	0	0	4	0	0	0	0	0	2	0	0	2	4	6
Q6PSM0	0	0	4	0	0	0	0	0	2	0	0	2	4	6
P19838	1	0	1	4	0	0	0	0	0	0	0	0	6	6
P28482	3	0	1	1	1	0	0	0	0	0	0	0	6	6
Q99714	3	0	2	1	0	0	0	0	0	0	0	0	6	6
Q9F4F7	4	0	2	0	0	0	0	0	0	0	0	0	6	6
Q9UIF8	4	0	2	0	0	0	0	0	0	0	0	0	6	6
P06746	0	0	0	4	0	0	0	1	0	0	0	0	5	5
P04062	3	0	0	2	0	0	0	0	0	0	0	0	5	5
P15917	3	0	0	2	0	0	0	0	0	0	0	0	5	5
Q13148	1	0	1	0	0	0	0	0	2	0	0	2	2	4
P25094	2	1	0	0	0	0	0	0	1	0	0	1	3	4
P05107	0	0	0	3	0	0	0	0	1	0	0	1	3	4
P05362	0	0	0	3	0	0	0	0	1	0	0	1	3	4
P20701	0	0	0	3	0	0	0	0	1	0	0	1	3	4
P51449	0	0	0	3	0	0	0	0	1	0	0	1	3	4
O15118	1	0	0	2	1	0	0	0	0	0	0	0	4	4
P51151	1	0	0	2	1	0	0	0	0	0	0	0	4	4
Q07869	0	0	0	4	0	0	0	0	0	0	0	0	4	4
P00352	3	0	0	1	0	0	0	0	0	0	0	0	4	4
P06492	0	0	1	0	0	0	0	0	2	0	0	2	1	3
Q9Y5X4	0	0	1	0	0	0	0	0	2	0	0	2	1	3
Q4U2R8	0	0	1	1	0	0	0	0	1	0	0	1	2	3
Q9UNQ0	1	0	1	0	0	0	0	0	1	0	0	1	2	3
P25929	2	0	1	0	0	0	0	0	0	0	0	0	3	3
P49146	2	0	1	0	0	0	0	0	0	0	0	0	3	3
Q9UNA4	1	1	0	1	0	0	0	0	0	0	0	0	3	3
O35956	0	0	1	0	0	0	0	0	1	0	0	1	1	2
O88909	0	0	1	0	0	0	0	0	1	0	0	1	1	2
O94956	0	0	1	0	0	0	0	0	1	0	0	1	1	2
Q14534	0	0	1	0	0	0	0	0	1	0	0	1	1	2
Q5RLM2	0	0	1	0	0	0	0	0	1	0	0	1	1	2
Q8TCC7	0	0	1	0	0	0	0	0	1	0	0	1	1	2
Q9NSA0	0	0	1	0	0	0	0	0	1	0	0	1	1	2
Q9R1U7	0	0	1	0	0	0	0	0	1	0	0	1	1	2
Q9Y694	0	0	1	0	0	0	0	0	1	0	0	1	1	2
O15303	1	1	0	0	0	0	0	0	0	0	0	0	2	2
O75164	1	1	0	0	0	0	0	0	0	0	0	0	2	2
O75604	1	0	1	0	0	0	0	0	0	0	0	0	2	2
P05091	1	0	0	1	0	0	0	0	0	0	0	0	2	2
P07687	1	1	0	0	0	0	0	0	0	0	0	0	2	2
P27695	0	0	1	1	0	0	0	0	0	0	0	0	2	2
P29089	0	0	0	2	0	0	0	0	0	0	0	0	2	2
P42224	0	0	0	1	1	0	0	0	0	0	0	0	2	2
P42574	0	0	0	1	1	0	0	0	0	0	0	0	2	2
P42858	0	0	0	1	1	0	0	0	0	0	0	0	2	2
Q96LD8	0	0	0	1	1	0	0	0	0	0	0	0	2	2
Q9BQF6	0	0	0	1	1	0	0	0	0	0	0	0	2	2
Q9GZR1	0	0	0	1	1	0	0	0	0	0	0	0	2	2
O15296	1	0	0	0	0	0	0	0	0	0	0	0	1	1
P16050	1	0	0	0	0	0	0	0	0	0	0	0	1	1
P25095	0	0	0	1	0	0	0	0	0	0	0	0	1	1
P25104	0	0	0	1	0	0	0	0	0	0	0	0	1	1
P29754	0	0	0	1	0	0	0	0	0	0	0	0	1	1
P30556	0	0	0	1	0	0	0	0	0	0	0	0	1	1
P34976	0	0	0	1	0	0	0	0	0	0	0	0	1	1
P35351	0	0	0	1	0	0	0	0	0	0	0	0	1	1
P50052	0	0	0	1	0	0	0	0	0	0	0	0	1	1
O97447	0	0	0	1	0	0	0	0	0	0	0	0	1	1
P33527	1	0	0	0	0	0	0	0	0	0	0	0	1	1
P83916	0	0	1	0	0	0	0	0	0	0	0	0	1	1
Q8IL88	1	0	0	0	0	0	0	0	0	0	0	0	1	1
