# Supplementary material for: A staged screening of registered drugs highlights remyelinating drug candidates for clinical trials
Source: Sci Rep. 2017 Apr 7;7:45780. doi: 10.1038/srep45780 (PMC5384285; doi:10.1038/srep45780)
Supplement: Supplementary Dataset S2 [file srep45780-s3.xls]

## Sheet: Supplementary Table 2
Supplementary Dataset S2. List of targets considered in CSNAP analysis.
Every target considered is also accompanied with its gene symbol, gene ontology ID, aspect and gene ontology category name, as well as reference.
Target ID	Symbol	GO ID	Aspect	GO Name	Reference
O15118	NPC1	GO:0004872	Function	receptor activity	PMID:9211849
O15118	NPC1	GO:0004888	Function	transmembrane signaling receptor activity	PMID:10521290
O15118	NPC1	GO:0005515	Function	protein binding	PMID:16757520
O15118	NPC1	GO:0005515	Function	protein binding	PMID:19583955
O15118	NPC1	GO:0005576	Component	extracellular region	GO_REF:0000019
O15118	NPC1	GO:0005576	Component	extracellular region	GO_REF:0000024
O15118	NPC1	GO:0005635	Component	nuclear envelope	PMID:12554680
O15118	NPC1	GO:0005764	Component	lysosome	GO_REF:0000019
O15118	NPC1	GO:0005764	Component	lysosome	GO_REF:0000024
O15118	NPC1	GO:0005764	Component	lysosome	GO_REF:0000037
O15118	NPC1	GO:0005764	Component	lysosome	PMID:9927649
O15118	NPC1	GO:0005765	Component	lysosomal membrane	GO_REF:0000039
O15118	NPC1	GO:0005765	Component	lysosomal membrane	PMID:17897319
O15118	NPC1	GO:0005768	Component	endosome	GO_REF:0000019
O15118	NPC1	GO:0005768	Component	endosome	GO_REF:0000037
O15118	NPC1	GO:0005783	Component	endoplasmic reticulum	PMID:12554680
O15118	NPC1	GO:0005794	Component	Golgi apparatus	GO_REF:0000019
O15118	NPC1	GO:0005886	Component	plasma membrane	GO_REF:0000019
O15118	NPC1	GO:0005887	Component	integral component of plasma membrane	PMID:10821832
O15118	NPC1	GO:0006486	Process	protein glycosylation	PMID:10821832
O15118	NPC1	GO:0006629	Process	lipid metabolic process	GO_REF:0000037
O15118	NPC1	GO:0006897	Process	endocytosis	GO_REF:0000019
O15118	NPC1	GO:0006914	Process	autophagy	PMID:19074461
O15118	NPC1	GO:0007041	Process	lysosomal transport	GO_REF:0000024
O15118	NPC1	GO:0007165	Process	signal transduction	GO_REF:0000002
O15118	NPC1	GO:0007165	Process	signal transduction	PMID:10521290
O15118	NPC1	GO:0007628	Process	adult walking behavior	GO_REF:0000019
O15118	NPC1	GO:0008158	Function	hedgehog receptor activity	GO_REF:0000002
O15118	NPC1	GO:0008202	Process	steroid metabolic process	GO_REF:0000037
O15118	NPC1	GO:0008203	Process	cholesterol metabolic process	GO_REF:0000037
O15118	NPC1	GO:0008206	Process	bile acid metabolic process	GO_REF:0000024
O15118	NPC1	GO:0015248	Function	sterol transporter activity	PMID:9927649
O15118	NPC1	GO:0015485	Function	cholesterol binding	PMID:18772377
O15118	NPC1	GO:0016020	Component	membrane	GO_REF:0000002
O15118	NPC1	GO:0016020	Component	membrane	GO_REF:0000037
O15118	NPC1	GO:0016020	Component	membrane	PMID:19946888
O15118	NPC1	GO:0016021	Component	integral component of membrane	GO_REF:0000002
O15118	NPC1	GO:0016021	Component	integral component of membrane	GO_REF:0000037
O15118	NPC1	GO:0016021	Component	integral component of membrane	PMID:10521290
O15118	NPC1	GO:0016242	Process	negative regulation of macroautophagy	GO_REF:0000019
O15118	NPC1	GO:0030301	Process	cholesterol transport	GO_REF:0000002
O15118	NPC1	GO:0030301	Process	cholesterol transport	PMID:18772377
O15118	NPC1	GO:0031579	Process	membrane raft organization	PMID:23360953
O15118	NPC1	GO:0031902	Component	late endosome membrane	GO_REF:0000039
O15118	NPC1	GO:0031982	Component	vesicle	GO_REF:0000019
O15118	NPC1	GO:0033344	Process	cholesterol efflux	PMID:16141411
O15118	NPC1	GO:0042493	Process	response to drug	GO_REF:0000019
O15118	NPC1	GO:0042632	Process	cholesterol homeostasis	GO_REF:0000024
O15118	NPC1	GO:0042632	Process	cholesterol homeostasis	PMID:12719428
O15118	NPC1	GO:0045121	Component	membrane raft	GO_REF:0000019
O15118	NPC1	GO:0046686	Process	response to cadmium ion	GO_REF:0000019
O15118	NPC1	GO:0046718	Process	viral entry into host cell	PMID:21866101
O15118	NPC1	GO:0046718	Process	viral entry into host cell	PMID:21866103
O15118	NPC1	GO:0048471	Component	perinuclear region of cytoplasm	PMID:12554680
O15118	NPC1	GO:0060548	Process	negative regulation of cell death	GO_REF:0000019
O15118	NPC1	GO:0070062	Component	extracellular exosome	PMID:19056867
O15118	NPC1	GO:0071383	Process	cellular response to steroid hormone stimulus	GO_REF:0000019
O15118	NPC1	GO:0071404	Process	cellular response to low-density lipoprotein particle stimulus	GO_REF:0000019
O15118	NPC1	GO:0090150	Process	establishment of protein localization to membrane	PMID:23360953
O15118	NPC1	GO:2000189	Process	positive regulation of cholesterol homeostasis	PMID:9927649
O15296	ALOX15B	GO:0005506	Function	iron ion binding	GO_REF:0000002
O15296	ALOX15B	GO:0005506	Function	iron ion binding	PMID:24497644
O15296	ALOX15B	GO:0005509	Function	calcium ion binding	PMID:24497644
O15296	ALOX15B	GO:0005622	Component	intracellular	PMID:11839751
O15296	ALOX15B	GO:0005634	Component	nucleus	GO_REF:0000037
O15296	ALOX15B	GO:0005634	Component	nucleus	GO_REF:0000039
O15296	ALOX15B	GO:0005737	Component	cytoplasm	GO_REF:0000037
O15296	ALOX15B	GO:0005737	Component	cytoplasm	GO_REF:0000052
O15296	ALOX15B	GO:0005829	Component	cytosol	GO_REF:0000039
O15296	ALOX15B	GO:0005829	Component	cytosol	PMID:10542053
O15296	ALOX15B	GO:0005829	Component	cytosol	PMID:12704195
O15296	ALOX15B	GO:0005829	Component	cytosol	Reactome:REACT_150130
O15296	ALOX15B	GO:0005856	Component	cytoskeleton	GO_REF:0000037
O15296	ALOX15B	GO:0005856	Component	cytoskeleton	GO_REF:0000039
O15296	ALOX15B	GO:0005856	Component	cytoskeleton	PMID:12704195
O15296	ALOX15B	GO:0005886	Component	plasma membrane	GO_REF:0000037
O15296	ALOX15B	GO:0005886	Component	plasma membrane	GO_REF:0000039
O15296	ALOX15B	GO:0005886	Component	plasma membrane	PMID:12704195
O15296	ALOX15B	GO:0006629	Process	lipid metabolic process	GO_REF:0000037
O15296	ALOX15B	GO:0006629	Process	lipid metabolic process	PMID:11839751
O15296	ALOX15B	GO:0006915	Process	apoptotic process	PMID:11839751
O15296	ALOX15B	GO:0008285	Process	negative regulation of cell proliferation	PMID:11839751
O15296	ALOX15B	GO:0008285	Process	negative regulation of cell proliferation	PMID:12704195
O15296	ALOX15B	GO:0008289	Function	lipid binding	GO_REF:0000037
O15296	ALOX15B	GO:0010744	Process	positive regulation of macrophage derived foam cell differentiation	PMID:22912809
O15296	ALOX15B	GO:0016020	Component	membrane	GO_REF:0000037
O15296	ALOX15B	GO:0016020	Component	membrane	GO_REF:0000039
O15296	ALOX15B	GO:0016020	Component	membrane	PMID:10542053
O15296	ALOX15B	GO:0016165	Function	linoleate 13S-lipoxygenase activity	PMID:10542053
O15296	ALOX15B	GO:0016491	Function	oxidoreductase activity	GO_REF:0000037
O15296	ALOX15B	GO:0016702	Function	oxidoreductase activity, acting on single donors with incorporation of molecular oxygen, incorporation of two atoms of oxygen	GO_REF:0000002
O15296	ALOX15B	GO:0019369	Process	arachidonic acid metabolic process	PMID:10542053
O15296	ALOX15B	GO:0019369	Process	arachidonic acid metabolic process	PMID:10625675
O15296	ALOX15B	GO:0019369	Process	arachidonic acid metabolic process	PMID:24497644
O15296	ALOX15B	GO:0019369	Process	arachidonic acid metabolic process	PMID:9177185
O15296	ALOX15B	GO:0019369	Process	arachidonic acid metabolic process	Reactome:REACT_147851
O15296	ALOX15B	GO:0019372	Process	lipoxygenase pathway	GO_REF:0000019
O15296	ALOX15B	GO:0019372	Process	lipoxygenase pathway	Reactome:REACT_150422
O15296	ALOX15B	GO:0019898	Component	extrinsic component of membrane	PMID:24497644
O15296	ALOX15B	GO:0030336	Process	negative regulation of cell migration	PMID:11839751
O15296	ALOX15B	GO:0030850	Process	prostate gland development	PMID:11839751
O15296	ALOX15B	GO:0030856	Process	regulation of epithelial cell differentiation	PMID:11839751
O15296	ALOX15B	GO:0035360	Process	positive regulation of peroxisome proliferator activated receptor signaling pathway	GO_REF:0000019
O15296	ALOX15B	GO:0036403	Function	arachidonate 8(S)-lipoxygenase activity	GO_REF:0000019
O15296	ALOX15B	GO:0043651	Process	linoleic acid metabolic process	GO_REF:0000019
O15296	ALOX15B	GO:0044281	Process	small molecule metabolic process	Reactome:REACT_111217
O15296	ALOX15B	GO:0045618	Process	positive regulation of keratinocyte differentiation	GO_REF:0000019
O15296	ALOX15B	GO:0045786	Process	negative regulation of cell cycle	PMID:11839751
O15296	ALOX15B	GO:0045926	Process	negative regulation of growth	PMID:11839751
O15296	ALOX15B	GO:0046872	Function	metal ion binding	GO_REF:0000002
O15296	ALOX15B	GO:0046872	Function	metal ion binding	GO_REF:0000037
O15296	ALOX15B	GO:0050473	Function	arachidonate 15-lipoxygenase activity	GO_REF:0000003
O15296	ALOX15B	GO:0050473	Function	arachidonate 15-lipoxygenase activity	PMID:10542053
O15296	ALOX15B	GO:0050473	Function	arachidonate 15-lipoxygenase activity	PMID:10625675
O15296	ALOX15B	GO:0050473	Function	arachidonate 15-lipoxygenase activity	PMID:24497644
O15296	ALOX15B	GO:0050473	Function	arachidonate 15-lipoxygenase activity	PMID:9177185
O15296	ALOX15B	GO:0051122	Process	hepoxilin biosynthetic process	GO_REF:0000024
O15296	ALOX15B	GO:0051213	Function	dioxygenase activity	GO_REF:0000037
O15296	ALOX15B	GO:0055114	Process	oxidation-reduction process	GO_REF:0000002
O15296	ALOX15B	GO:0055114	Process	oxidation-reduction process	GO_REF:0000037
O15296	ALOX15B	GO:0070062	Component	extracellular exosome	PMID:23533145
O15296	ALOX15B	GO:0090197	Process	positive regulation of chemokine secretion	PMID:18067895
O15296	ALOX15B	GO:0005634	Component	nucleus	PMID:12704195
O15296	ALOX15B	GO:0005634	Component	nucleus	PMID:12704195
O15296	ALOX15B	GO:0005634	Component	nucleus	PMID:12704195
O15296	ALOX15B	GO:0005634	Component	nucleus	PMID:12704195
O15303	GRM6	GO:0000139	Component	Golgi membrane	GO_REF:0000039
O15303	GRM6	GO:0000139	Component	Golgi membrane	PMID:17405131
O15303	GRM6	GO:0001640	Function	adenylate cyclase inhibiting G-protein coupled glutamate receptor activity	GO_REF:0000019
O15303	GRM6	GO:0001642	Function	group III metabotropic glutamate receptor activity	GO_REF:0000033
O15303	GRM6	GO:0004871	Function	signal transducer activity	GO_REF:0000037
O15303	GRM6	GO:0004930	Function	G-protein coupled receptor activity	GO_REF:0000002
O15303	GRM6	GO:0004930	Function	G-protein coupled receptor activity	GO_REF:0000037
O15303	GRM6	GO:0004930	Function	G-protein coupled receptor activity	PMID:9215706
O15303	GRM6	GO:0005515	Function	protein binding	PMID:17405131
O15303	GRM6	GO:0005783	Component	endoplasmic reticulum	GO_REF:0000037
O15303	GRM6	GO:0005789	Component	endoplasmic reticulum membrane	GO_REF:0000039
O15303	GRM6	GO:0005789	Component	endoplasmic reticulum membrane	PMID:17405131
O15303	GRM6	GO:0005794	Component	Golgi apparatus	GO_REF:0000037
O15303	GRM6	GO:0005886	Component	plasma membrane	GO_REF:0000037
O15303	GRM6	GO:0005886	Component	plasma membrane	GO_REF:0000039
O15303	GRM6	GO:0005886	Component	plasma membrane	Reactome:REACT_15538
O15303	GRM6	GO:0005886	Component	plasma membrane	Reactome:REACT_18380
O15303	GRM6	GO:0005886	Component	plasma membrane	Reactome:REACT_22239
O15303	GRM6	GO:0005886	Component	plasma membrane	Reactome:REACT_22289
O15303	GRM6	GO:0005887	Component	integral component of plasma membrane	PMID:17405131
O15303	GRM6	GO:0005887	Component	integral component of plasma membrane	PMID:9215706
O15303	GRM6	GO:0007165	Process	signal transduction	GO_REF:0000019
O15303	GRM6	GO:0007165	Process	signal transduction	GO_REF:0000037
O15303	GRM6	GO:0007186	Process	G-protein coupled receptor signaling pathway	GO_REF:0000002
O15303	GRM6	GO:0007186	Process	G-protein coupled receptor signaling pathway	GO_REF:0000037
O15303	GRM6	GO:0007196	Process	adenylate cyclase-inhibiting G-protein coupled glutamate receptor signaling pathway	GO_REF:0000019
O15303	GRM6	GO:0007196	Process	adenylate cyclase-inhibiting G-protein coupled glutamate receptor signaling pathway	GO_REF:0000033
O15303	GRM6	GO:0007216	Process	G-protein coupled glutamate receptor signaling pathway	PMID:23452348
O15303	GRM6	GO:0007216	Process	G-protein coupled glutamate receptor signaling pathway	PMID:9215706
O15303	GRM6	GO:0007268	Process	synaptic transmission	GO_REF:0000019
O15303	GRM6	GO:0007601	Process	visual perception	GO_REF:0000037
O15303	GRM6	GO:0007626	Process	locomotory behavior	GO_REF:0000019
O15303	GRM6	GO:0008066	Function	glutamate receptor activity	PMID:23452348
O15303	GRM6	GO:0008066	Function	glutamate receptor activity	PMID:9215706
O15303	GRM6	GO:0009584	Process	detection of visible light	PMID:9215706
O15303	GRM6	GO:0016020	Component	membrane	GO_REF:0000037
O15303	GRM6	GO:0016021	Component	integral component of membrane	GO_REF:0000002
O15303	GRM6	GO:0016021	Component	integral component of membrane	GO_REF:0000037
O15303	GRM6	GO:0030425	Component	dendrite	GO_REF:0000039
O15303	GRM6	GO:0035841	Component	new growing cell tip	GO_REF:0000019
O15303	GRM6	GO:0042734	Component	presynaptic membrane	GO_REF:0000033
O15303	GRM6	GO:0042803	Function	protein homodimerization activity	PMID:17405131
O15303	GRM6	GO:0042995	Component	cell projection	GO_REF:0000037
O15303	GRM6	GO:0050896	Process	response to stimulus	GO_REF:0000037
O15303	GRM6	GO:0050908	Process	detection of light stimulus involved in visual perception	PMID:17405131
O15303	GRM6	GO:0050953	Process	sensory perception of light stimulus	GO_REF:0000019
O15303	GRM6	GO:0051966	Process	regulation of synaptic transmission, glutamatergic	GO_REF:0000033
O15303	GRM6	GO:0060041	Process	retina development in camera-type eye	GO_REF:0000019
O15303	GRM6	GO:0090280	Process	positive regulation of calcium ion import	PMID:23452348
O35913	Slco1a4	GO:0005215	Function	transporter activity	GO_REF:0000002
O35913	Slco1a4	GO:0005886	Component	plasma membrane	GO_REF:0000037
O35913	Slco1a4	GO:0005886	Component	plasma membrane	GO_REF:0000039
O35913	Slco1a4	GO:0006810	Process	transport	GO_REF:0000002
O35913	Slco1a4	GO:0006810	Process	transport	GO_REF:0000037
O35913	Slco1a4	GO:0006811	Process	ion transport	GO_REF:0000037
O35913	Slco1a4	GO:0006820	Process	anion transport	GO_REF:0000019
O35913	Slco1a4	GO:0008514	Function	organic anion transmembrane transporter activity	GO_REF:0000019
O35913	Slco1a4	GO:0008514	Function	organic anion transmembrane transporter activity	PMID:9294213
O35913	Slco1a4	GO:0015125	Function	bile acid transmembrane transporter activity	PMID:9294213
O35913	Slco1a4	GO:0015721	Process	bile acid and bile salt transport	PMID:9294213
O35913	Slco1a4	GO:0016020	Component	membrane	GO_REF:0000002
O35913	Slco1a4	GO:0016020	Component	membrane	GO_REF:0000019
O35913	Slco1a4	GO:0016020	Component	membrane	GO_REF:0000037
O35913	Slco1a4	GO:0016021	Component	integral component of membrane	GO_REF:0000037
O35913	Slco1a4	GO:0043252	Process	sodium-independent organic anion transport	PMID:9294213
O35956	Slc22a6	GO:0005452	Function	inorganic anion exchanger activity	GO_REF:0000019
O35956	Slc22a6	GO:0005452	Function	inorganic anion exchanger activity	GO_REF:0000024
O35956	Slc22a6	GO:0005452	Function	inorganic anion exchanger activity	GO_REF:0000033
O35956	Slc22a6	GO:0005515	Function	protein binding	PMID:16000875
O35956	Slc22a6	GO:0005886	Component	plasma membrane	GO_REF:0000037
O35956	Slc22a6	GO:0005886	Component	plasma membrane	GO_REF:0000039
O35956	Slc22a6	GO:0005886	Component	plasma membrane	PMID:16000875
O35956	Slc22a6	GO:0005887	Component	integral component of plasma membrane	GO_REF:0000019
O35956	Slc22a6	GO:0005887	Component	integral component of plasma membrane	GO_REF:0000024
O35956	Slc22a6	GO:0005887	Component	integral component of plasma membrane	GO_REF:0000033
O35956	Slc22a6	GO:0005901	Component	caveola	PMID:16000875
O35956	Slc22a6	GO:0006820	Process	anion transport	GO_REF:0000019
O35956	Slc22a6	GO:0008514	Function	organic anion transmembrane transporter activity	GO_REF:0000019
O35956	Slc22a6	GO:0008514	Function	organic anion transmembrane transporter activity	PMID:15068970
O35956	Slc22a6	GO:0008514	Function	organic anion transmembrane transporter activity	PMID:18361503
O35956	Slc22a6	GO:0015075	Function	ion transmembrane transporter activity	GO_REF:0000002
O35956	Slc22a6	GO:0015301	Function	anion:anion antiporter activity	PMID:18361503
O35956	Slc22a6	GO:0015347	Function	sodium-independent organic anion transmembrane transporter activity	GO_REF:0000019
O35956	Slc22a6	GO:0015347	Function	sodium-independent organic anion transmembrane transporter activity	PMID:9228014
O35956	Slc22a6	GO:0015711	Process	organic anion transport	GO_REF:0000019
O35956	Slc22a6	GO:0015711	Process	organic anion transport	PMID:15068970
O35956	Slc22a6	GO:0015742	Process	alpha-ketoglutarate transport	GO_REF:0000019
O35956	Slc22a6	GO:0015742	Process	alpha-ketoglutarate transport	GO_REF:0000024
O35956	Slc22a6	GO:0016020	Component	membrane	GO_REF:0000037
O35956	Slc22a6	GO:0016021	Component	integral component of membrane	GO_REF:0000002
O35956	Slc22a6	GO:0016021	Component	integral component of membrane	GO_REF:0000037
O35956	Slc22a6	GO:0016323	Component	basolateral plasma membrane	GO_REF:0000019
O35956	Slc22a6	GO:0016323	Component	basolateral plasma membrane	GO_REF:0000024
O35956	Slc22a6	GO:0022857	Function	transmembrane transporter activity	GO_REF:0000002
O35956	Slc22a6	GO:0031404	Function	chloride ion binding	PMID:18361503
O35956	Slc22a6	GO:0031427	Process	response to methotrexate	PMID:16925582
O35956	Slc22a6	GO:0034220	Process	ion transmembrane transport	GO_REF:0000002
O35956	Slc22a6	GO:0042803	Function	protein homodimerization activity	PMID:18361503
O35956	Slc22a6	GO:0043234	Component	protein complex	PMID:16000875
O35956	Slc22a6	GO:0043252	Process	sodium-independent organic anion transport	GO_REF:0000019
O35956	Slc22a6	GO:0043252	Process	sodium-independent organic anion transport	PMID:9228014
O35956	Slc22a6	GO:0051260	Process	protein homooligomerization	PMID:18361503
O35956	Slc22a6	GO:0055085	Process	transmembrane transport	GO_REF:0000002
O35956	Slc22a6	GO:0070062	Component	extracellular exosome	GO_REF:0000019
O35956	Slc22a6	GO:0097254	Process	renal tubular secretion	GO_REF:0000024
O35956	Slc22a6	GO:0097254	Process	renal tubular secretion	GO_REF:0000033
O35956	Slc22a6	GO:0098656	Process	anion transmembrane transport	GO_REF:0000019
O70127	Abcb11	GO:0000139	Component	Golgi membrane	PMID:10748167
O70127	Abcb11	GO:0000166	Function	nucleotide binding	GO_REF:0000037
O70127	Abcb11	GO:0005515	Function	protein binding	PMID:15159385
O70127	Abcb11	GO:0005515	Function	protein binding	PMID:15159385
O70127	Abcb11	GO:0005524	Function	ATP binding	GO_REF:0000002
O70127	Abcb11	GO:0005524	Function	ATP binding	GO_REF:0000037
O70127	Abcb11	GO:0005794	Component	Golgi apparatus	PMID:14762791
O70127	Abcb11	GO:0005886	Component	plasma membrane	PMID:12702498
O70127	Abcb11	GO:0006810	Process	transport	GO_REF:0000002
O70127	Abcb11	GO:0006810	Process	transport	GO_REF:0000037
O70127	Abcb11	GO:0006855	Process	drug transmembrane transport	PMID:15901796
O70127	Abcb11	GO:0006979	Process	response to oxidative stress	PMID:16452108
O70127	Abcb11	GO:0008152	Process	metabolic process	GO_REF:0000002
O70127	Abcb11	GO:0015126	Function	canalicular bile acid transmembrane transporter activity	PMID:9545351
O70127	Abcb11	GO:0015238	Function	drug transmembrane transporter activity	PMID:15901796
O70127	Abcb11	GO:0015721	Process	bile acid and bile salt transport	GO_REF:0000002
O70127	Abcb11	GO:0015722	Process	canalicular bile acid transport	PMID:9545351
O70127	Abcb11	GO:0016020	Component	membrane	GO_REF:0000037
O70127	Abcb11	GO:0016020	Component	membrane	GO_REF:0000039
O70127	Abcb11	GO:0016021	Component	integral component of membrane	GO_REF:0000002
O70127	Abcb11	GO:0016021	Component	integral component of membrane	GO_REF:0000033
O70127	Abcb11	GO:0016021	Component	integral component of membrane	GO_REF:0000037
O70127	Abcb11	GO:0016324	Component	apical plasma membrane	PMID:12370274
O70127	Abcb11	GO:0016887	Function	ATPase activity	GO_REF:0000002
O70127	Abcb11	GO:0042493	Process	response to drug	PMID:15901796
O70127	Abcb11	GO:0042626	Function	ATPase activity, coupled to transmembrane movement of substances	GO_REF:0000002
O70127	Abcb11	GO:0042626	Function	ATPase activity, coupled to transmembrane movement of substances	GO_REF:0000033
O70127	Abcb11	GO:0043627	Process	response to estrogen	PMID:12702498
O70127	Abcb11	GO:0046618	Process	drug export	PMID:15901796
O70127	Abcb11	GO:0055085	Process	transmembrane transport	GO_REF:0000002
O75164	KDM4A	GO:0005515	Function	protein binding	PMID:16415788
O75164	KDM4A	GO:0005515	Function	protein binding	PMID:16415788
O75164	KDM4A	GO:0005515	Function	protein binding	PMID:16603238
O75164	KDM4A	GO:0005515	Function	protein binding	PMID:17567753
O75164	KDM4A	GO:0005515	Function	protein binding	PMID:22373579
O75164	KDM4A	GO:0005634	Component	nucleus	GO_REF:0000037
O75164	KDM4A	GO:0005634	Component	nucleus	GO_REF:0000039
O75164	KDM4A	GO:0005634	Component	nucleus	PMID:16024779
O75164	KDM4A	GO:0005654	Component	nucleoplasm	Reactome:REACT_264290
O75164	KDM4A	GO:0005654	Component	nucleoplasm	Reactome:REACT_264332
O75164	KDM4A	GO:0005654	Component	nucleoplasm	Reactome:REACT_355120
O75164	KDM4A	GO:0005654	Component	nucleoplasm	Reactome:REACT_355306
O75164	KDM4A	GO:0005730	Component	nucleolus	GO_REF:0000052
O75164	KDM4A	GO:0005737	Component	cytoplasm	GO_REF:0000052
O75164	KDM4A	GO:0006325	Process	chromatin organization	Reactome:REACT_264155
O75164	KDM4A	GO:0006351	Process	transcription, DNA-templated	GO_REF:0000037
O75164	KDM4A	GO:0006355	Process	regulation of transcription, DNA-templated	GO_REF:0000037
O75164	KDM4A	GO:0008270	Function	zinc ion binding	GO_REF:0000002
O75164	KDM4A	GO:0014898	Process	cardiac muscle hypertrophy in response to stress	GO_REF:0000019
O75164	KDM4A	GO:0016032	Process	viral process	GO_REF:0000037
O75164	KDM4A	GO:0016491	Function	oxidoreductase activity	GO_REF:0000037
O75164	KDM4A	GO:0016568	Process	chromatin modification	GO_REF:0000037
O75164	KDM4A	GO:0016577	Process	histone demethylation	PMID:16024779
O75164	KDM4A	GO:0031625	Function	ubiquitin protein ligase binding	PMID:22373579
O75164	KDM4A	GO:0031625	Function	ubiquitin protein ligase binding	PMID:22373579
O75164	KDM4A	GO:0032452	Function	histone demethylase activity	GO_REF:0000019
O75164	KDM4A	GO:0035064	Function	methylated histone binding	PMID:22373579
O75164	KDM4A	GO:0045892	Process	negative regulation of transcription, DNA-templated	PMID:16024779
O75164	KDM4A	GO:0046872	Function	metal ion binding	GO_REF:0000037
O75164	KDM4A	GO:0051213	Function	dioxygenase activity	GO_REF:0000037
O75164	KDM4A	GO:0051864	Function	histone demethylase activity (H3-K36 specific)	PMID:16024779
O75164	KDM4A	GO:0055114	Process	oxidation-reduction process	GO_REF:0000037
O75164	KDM4A	GO:0070544	Process	histone H3-K36 demethylation	PMID:16024779
O75496	GMNN	GO:0000278	Process	mitotic cell cycle	Reactome:REACT_152
O75496	GMNN	GO:0003714	Function	transcription corepressor activity	GO_REF:0000019
O75496	GMNN	GO:0005515	Function	protein binding	PMID:11125146
O75496	GMNN	GO:0005515	Function	protein binding	PMID:14993212
O75496	GMNN	GO:0005515	Function	protein binding	PMID:15232106
O75496	GMNN	GO:0005515	Function	protein binding	PMID:16482215
O75496	GMNN	GO:0005515	Function	protein binding	PMID:17318181
O75496	GMNN	GO:0005515	Function	protein binding	PMID:20932478
O75496	GMNN	GO:0005515	Function	protein binding	PMID:21543332
O75496	GMNN	GO:0005515	Function	protein binding	PMID:21543332
O75496	GMNN	GO:0005515	Function	protein binding	PMID:25416956
O75496	GMNN	GO:0005515	Function	protein binding	PMID:25416956
O75496	GMNN	GO:0005634	Component	nucleus	GO_REF:0000019
O75496	GMNN	GO:0005634	Component	nucleus	GO_REF:0000037
O75496	GMNN	GO:0005634	Component	nucleus	GO_REF:0000039
O75496	GMNN	GO:0005634	Component	nucleus	GO_REF:0000052
O75496	GMNN	GO:0005634	Component	nucleus	PMID:21543332
O75496	GMNN	GO:0005654	Component	nucleoplasm	Reactome:REACT_757
O75496	GMNN	GO:0005737	Component	cytoplasm	GO_REF:0000037
O75496	GMNN	GO:0005737	Component	cytoplasm	GO_REF:0000039
O75496	GMNN	GO:0005737	Component	cytoplasm	GO_REF:0000052
O75496	GMNN	GO:0005737	Component	cytoplasm	PMID:21543332
O75496	GMNN	GO:0005829	Component	cytosol	Reactome:REACT_1471
O75496	GMNN	GO:0005829	Component	cytosol	Reactome:REACT_1787
O75496	GMNN	GO:0006275	Process	regulation of DNA replication	GO_REF:0000002
O75496	GMNN	GO:0006461	Process	protein complex assembly	GO_REF:0000019
O75496	GMNN	GO:0007049	Process	cell cycle	GO_REF:0000037
O75496	GMNN	GO:0008156	Process	negative regulation of DNA replication	GO_REF:0000002
O75496	GMNN	GO:0008156	Process	negative regulation of DNA replication	GO_REF:0000019
O75496	GMNN	GO:0008156	Process	negative regulation of DNA replication	GO_REF:0000037
O75496	GMNN	GO:0008156	Process	negative regulation of DNA replication	PMID:9635433
O75496	GMNN	GO:0009887	Process	organ morphogenesis	GO_REF:0000019
O75496	GMNN	GO:0042826	Function	histone deacetylase binding	PMID:16924111
O75496	GMNN	GO:0045786	Process	negative regulation of cell cycle	GO_REF:0000002
O75496	GMNN	GO:0045786	Process	negative regulation of cell cycle	GO_REF:0000019
O75496	GMNN	GO:0045786	Process	negative regulation of cell cycle	PMID:9635433
O75496	GMNN	GO:0045892	Process	negative regulation of transcription, DNA-templated	GO_REF:0000019
O75496	GMNN	GO:0045892	Process	negative regulation of transcription, DNA-templated	PMID:16924111
O75496	GMNN	GO:0070491	Function	repressing transcription factor binding	GO_REF:0000019
O75604	USP2	GO:0000122	Process	negative regulation of transcription from RNA polymerase II promoter	PMID:17290220
O75604	USP2	GO:0004197	Function	cysteine-type endopeptidase activity	PMID:9827704
O75604	USP2	GO:0004843	Function	ubiquitin-specific protease activity	PMID:17290220
O75604	USP2	GO:0005515	Function	protein binding	PMID:16189514
O75604	USP2	GO:0005515	Function	protein binding	PMID:16189514
O75604	USP2	GO:0005515	Function	protein binding	PMID:17290220
O75604	USP2	GO:0005515	Function	protein binding	PMID:19838211
O75604	USP2	GO:0005515	Function	protein binding	PMID:25416956
O75604	USP2	GO:0005515	Function	protein binding	PMID:25416956
O75604	USP2	GO:0005515	Function	protein binding	PMID:25416956
O75604	USP2	GO:0005515	Function	protein binding	PMID:25416956
O75604	USP2	GO:0005515	Function	protein binding	PMID:25416956
O75604	USP2	GO:0005515	Function	protein binding	PMID:25416956
O75604	USP2	GO:0005515	Function	protein binding	PMID:25416956
O75604	USP2	GO:0005515	Function	protein binding	PMID:25416956
O75604	USP2	GO:0005515	Function	protein binding	PMID:25416956
O75604	USP2	GO:0005515	Function	protein binding	PMID:25416956
O75604	USP2	GO:0005515	Function	protein binding	PMID:25416956
O75604	USP2	GO:0005515	Function	protein binding	PMID:25416956
O75604	USP2	GO:0005515	Function	protein binding	PMID:25416956
O75604	USP2	GO:0005515	Function	protein binding	PMID:25416956
O75604	USP2	GO:0005515	Function	protein binding	PMID:25416956
O75604	USP2	GO:0005515	Function	protein binding	PMID:25416956
O75604	USP2	GO:0005515	Function	protein binding	PMID:25416956
O75604	USP2	GO:0005515	Function	protein binding	PMID:25416956
O75604	USP2	GO:0005515	Function	protein binding	PMID:25416956
O75604	USP2	GO:0005634	Component	nucleus	GO_REF:0000019
O75604	USP2	GO:0005634	Component	nucleus	GO_REF:0000033
O75604	USP2	GO:0005634	Component	nucleus	GO_REF:0000037
O75604	USP2	GO:0005634	Component	nucleus	GO_REF:0000039
O75604	USP2	GO:0005737	Component	cytoplasm	GO_REF:0000019
O75604	USP2	GO:0005737	Component	cytoplasm	GO_REF:0000033
O75604	USP2	GO:0005737	Component	cytoplasm	GO_REF:0000037
O75604	USP2	GO:0005737	Component	cytoplasm	GO_REF:0000039
O75604	USP2	GO:0005813	Component	centrosome	GO_REF:0000019
O75604	USP2	GO:0005938	Component	cell cortex	GO_REF:0000019
O75604	USP2	GO:0006508	Process	proteolysis	GO_REF:0000037
O75604	USP2	GO:0006511	Process	ubiquitin-dependent protein catabolic process	GO_REF:0000002
O75604	USP2	GO:0007049	Process	cell cycle	GO_REF:0000037
O75604	USP2	GO:0007517	Process	muscle organ development	GO_REF:0000037
O75604	USP2	GO:0008233	Function	peptidase activity	GO_REF:0000037
O75604	USP2	GO:0008234	Function	cysteine-type peptidase activity	GO_REF:0000037
O75604	USP2	GO:0016579	Process	protein deubiquitination	PMID:17290220
O75604	USP2	GO:0016579	Process	protein deubiquitination	PMID:19838211
O75604	USP2	GO:0016579	Process	protein deubiquitination	PMID:19917254
O75604	USP2	GO:0016787	Function	hydrolase activity	GO_REF:0000037
O75604	USP2	GO:0030332	Function	cyclin binding	PMID:19917254
O75604	USP2	GO:0031625	Function	ubiquitin protein ligase binding	PMID:17290220
O75604	USP2	GO:0032922	Process	circadian regulation of gene expression	GO_REF:0000019
O75604	USP2	GO:0032922	Process	circadian regulation of gene expression	GO_REF:0000024
O75604	USP2	GO:0036459	Function	ubiquitinyl hydrolase activity	GO_REF:0000002
O75604	USP2	GO:0042802	Function	identical protein binding	GO_REF:0000019
O75604	USP2	GO:0043153	Process	entrainment of circadian clock by photoperiod	GO_REF:0000019
O75604	USP2	GO:0043153	Process	entrainment of circadian clock by photoperiod	GO_REF:0000024
O75604	USP2	GO:0043161	Process	proteasome-mediated ubiquitin-dependent protein catabolic process	GO_REF:0000033
O75604	USP2	GO:0045475	Process	locomotor rhythm	GO_REF:0000019
O75604	USP2	GO:0045475	Process	locomotor rhythm	GO_REF:0000024
O75604	USP2	GO:0045931	Process	positive regulation of mitotic cell cycle	PMID:17290220
O75604	USP2	GO:0046872	Function	metal ion binding	GO_REF:0000037
O75604	USP2	GO:0048471	Component	perinuclear region of cytoplasm	GO_REF:0000019
O75604	USP2	GO:0048471	Component	perinuclear region of cytoplasm	GO_REF:0000039
O75604	USP2	GO:0048511	Process	rhythmic process	GO_REF:0000037
O75604	USP2	GO:0048512	Process	circadian behavior	GO_REF:0000019
O75604	USP2	GO:0048512	Process	circadian behavior	GO_REF:0000024
O75604	USP2	GO:0048642	Process	negative regulation of skeletal muscle tissue development	GO_REF:0000019
O75604	USP2	GO:0048643	Process	positive regulation of skeletal muscle tissue development	GO_REF:0000019
O75604	USP2	GO:0050821	Process	protein stabilization	PMID:17290220
O75604	USP2	GO:0050821	Process	protein stabilization	PMID:19838211
O75604	USP2	GO:0061136	Process	regulation of proteasomal protein catabolic process	GO_REF:0000033
O75874	IDH1	GO:0000287	Function	magnesium ion binding	GO_REF:0000002
O75874	IDH1	GO:0000287	Function	magnesium ion binding	PMID:19935646
O75874	IDH1	GO:0004450	Function	isocitrate dehydrogenase (NADP+) activity	GO_REF:0000002
O75874	IDH1	GO:0004450	Function	isocitrate dehydrogenase (NADP+) activity	GO_REF:0000003
O75874	IDH1	GO:0004450	Function	isocitrate dehydrogenase (NADP+) activity	PMID:10521434
O75874	IDH1	GO:0004450	Function	isocitrate dehydrogenase (NADP+) activity	PMID:19935646
O75874	IDH1	GO:0004450	Function	isocitrate dehydrogenase (NADP+) activity	PMID:20171178
O75874	IDH1	GO:0004450	Function	isocitrate dehydrogenase (NADP+) activity	Reactome:REACT_16932
O75874	IDH1	GO:0004450	Function	isocitrate dehydrogenase (NADP+) activity	Reactome:REACT_17007
O75874	IDH1	GO:0005102	Function	receptor binding	PMID:20178365
O75874	IDH1	GO:0005737	Component	cytoplasm	GO_REF:0000037
O75874	IDH1	GO:0005737	Component	cytoplasm	GO_REF:0000039
O75874	IDH1	GO:0005737	Component	cytoplasm	GO_REF:0000054
O75874	IDH1	GO:0005739	Component	mitochondrion	GO_REF:0000019
O75874	IDH1	GO:0005777	Component	peroxisome	GO_REF:0000019
O75874	IDH1	GO:0005777	Component	peroxisome	GO_REF:0000037
O75874	IDH1	GO:0005777	Component	peroxisome	GO_REF:0000039
O75874	IDH1	GO:0005777	Component	peroxisome	PMID:10521434
O75874	IDH1	GO:0005782	Component	peroxisomal matrix	Reactome:REACT_16932
O75874	IDH1	GO:0005829	Component	cytosol	PMID:10521434
O75874	IDH1	GO:0005829	Component	cytosol	Reactome:REACT_17007
O75874	IDH1	GO:0005829	Component	cytosol	Reactome:REACT_25008
O75874	IDH1	GO:0006097	Process	glyoxylate cycle	GO_REF:0000037
O75874	IDH1	GO:0006099	Process	tricarboxylic acid cycle	GO_REF:0000037
O75874	IDH1	GO:0006102	Process	isocitrate metabolic process	GO_REF:0000002
O75874	IDH1	GO:0006102	Process	isocitrate metabolic process	PMID:10521434
O75874	IDH1	GO:0006102	Process	isocitrate metabolic process	PMID:19935646
O75874	IDH1	GO:0006102	Process	isocitrate metabolic process	PMID:20171178
O75874	IDH1	GO:0006103	Process	2-oxoglutarate metabolic process	PMID:19935646
O75874	IDH1	GO:0006103	Process	2-oxoglutarate metabolic process	Reactome:REACT_160183
O75874	IDH1	GO:0006740	Process	NADPH regeneration	Reactome:REACT_16904
O75874	IDH1	GO:0006749	Process	glutathione metabolic process	GO_REF:0000019
O75874	IDH1	GO:0006979	Process	response to oxidative stress	GO_REF:0000019
O75874	IDH1	GO:0008585	Process	female gonad development	GO_REF:0000019
O75874	IDH1	GO:0014070	Process	response to organic cyclic compound	GO_REF:0000019
O75874	IDH1	GO:0016491	Function	oxidoreductase activity	GO_REF:0000037
O75874	IDH1	GO:0016616	Function	oxidoreductase activity, acting on the CH-OH group of donors, NAD or NADP as acceptor	GO_REF:0000002
O75874	IDH1	GO:0042803	Function	protein homodimerization activity	PMID:19935646
O75874	IDH1	GO:0044255	Process	cellular lipid metabolic process	Reactome:REACT_16957
O75874	IDH1	GO:0044281	Process	small molecule metabolic process	Reactome:REACT_111217
O75874	IDH1	GO:0046872	Function	metal ion binding	GO_REF:0000037
O75874	IDH1	GO:0048545	Process	response to steroid hormone	GO_REF:0000019
O75874	IDH1	GO:0050661	Function	NADP binding	GO_REF:0000019
O75874	IDH1	GO:0051287	Function	NAD binding	GO_REF:0000002
O75874	IDH1	GO:0055114	Process	oxidation-reduction process	GO_REF:0000002
O75874	IDH1	GO:0055114	Process	oxidation-reduction process	GO_REF:0000037
O75874	IDH1	GO:0060696	Process	regulation of phospholipid catabolic process	GO_REF:0000019
O75874	IDH1	GO:0070062	Component	extracellular exosome	PMID:19056867
O75874	IDH1	GO:0070062	Component	extracellular exosome	PMID:23376485
O75874	IDH1	GO:0070062	Component	extracellular exosome	PMID:23533145
O75874	IDH1	GO:0071071	Process	regulation of phospholipid biosynthetic process	GO_REF:0000019
O88909	Slc22a8	GO:0005452	Function	inorganic anion exchanger activity	GO_REF:0000019
O88909	Slc22a8	GO:0005452	Function	inorganic anion exchanger activity	GO_REF:0000033
O88909	Slc22a8	GO:0005452	Function	inorganic anion exchanger activity	GO_REF:0000096
O88909	Slc22a8	GO:0005886	Component	plasma membrane	GO_REF:0000037
O88909	Slc22a8	GO:0005887	Component	integral component of plasma membrane	GO_REF:0000033
O88909	Slc22a8	GO:0006810	Process	transport	GO_REF:0000037
O88909	Slc22a8	GO:0006811	Process	ion transport	GO_REF:0000037
O88909	Slc22a8	GO:0009636	Process	response to toxic substance	GO_REF:0000037
O88909	Slc22a8	GO:0015075	Function	ion transmembrane transporter activity	GO_REF:0000002
O88909	Slc22a8	GO:0015347	Function	sodium-independent organic anion transmembrane transporter activity	GO_REF:0000033
O88909	Slc22a8	GO:0016020	Component	membrane	GO_REF:0000037
O88909	Slc22a8	GO:0016021	Component	integral component of membrane	GO_REF:0000002
O88909	Slc22a8	GO:0016021	Component	integral component of membrane	GO_REF:0000037
O88909	Slc22a8	GO:0016323	Component	basolateral plasma membrane	GO_REF:0000019
O88909	Slc22a8	GO:0016323	Component	basolateral plasma membrane	GO_REF:0000039
O88909	Slc22a8	GO:0016323	Component	basolateral plasma membrane	GO_REF:0000096
O88909	Slc22a8	GO:0022857	Function	transmembrane transporter activity	GO_REF:0000002
O88909	Slc22a8	GO:0034220	Process	ion transmembrane transport	GO_REF:0000002
O88909	Slc22a8	GO:0043252	Process	sodium-independent organic anion transport	GO_REF:0000033
O88909	Slc22a8	GO:0055085	Process	transmembrane transport	GO_REF:0000002
O88909	Slc22a8	GO:0070062	Component	extracellular exosome	GO_REF:0000019
O88909	Slc22a8	GO:0070062	Component	extracellular exosome	GO_REF:0000096
O88909	Slc22a8	GO:0098656	Process	anion transmembrane transport	GO_REF:0000019
O88909	Slc22a8	GO:0098656	Process	anion transmembrane transport	GO_REF:0000033
O88909	Slc22a8	GO:0098656	Process	anion transmembrane transport	GO_REF:0000096
O94956	SLCO2B1	GO:0005215	Function	transporter activity	GO_REF:0000002
O94956	SLCO2B1	GO:0005886	Component	plasma membrane	GO_REF:0000037
O94956	SLCO2B1	GO:0005886	Component	plasma membrane	GO_REF:0000039
O94956	SLCO2B1	GO:0005886	Component	plasma membrane	Reactome:REACT_23829
O94956	SLCO2B1	GO:0006810	Process	transport	GO_REF:0000002
O94956	SLCO2B1	GO:0006810	Process	transport	GO_REF:0000037
O94956	SLCO2B1	GO:0006811	Process	ion transport	GO_REF:0000037
O94956	SLCO2B1	GO:0008514	Function	organic anion transmembrane transporter activity	PMID:18501590
O94956	SLCO2B1	GO:0015347	Function	sodium-independent organic anion transmembrane transporter activity	PMID:18501590
O94956	SLCO2B1	GO:0016020	Component	membrane	GO_REF:0000002
O94956	SLCO2B1	GO:0016020	Component	membrane	GO_REF:0000037
O94956	SLCO2B1	GO:0016021	Component	integral component of membrane	GO_REF:0000037
O94956	SLCO2B1	GO:0043252	Process	sodium-independent organic anion transport	Reactome:REACT_23988
O94956	SLCO2B1	GO:0055085	Process	transmembrane transport	Reactome:REACT_15518
O94956	SLCO2B1	GO:0055085	Process	transmembrane transport	Reactome:REACT_19118
O97447	ald	GO:0003824	Function	catalytic activity	GO_REF:0000002
O97447	ald	GO:0004332	Function	fructose-bisphosphate aldolase activity	GO_REF:0000003
O97447	ald	GO:0005975	Process	carbohydrate metabolic process	GO_REF:0000002
O97447	ald	GO:0008270	Function	zinc ion binding	GO_REF:0000002
O97447	ald	GO:0016829	Function	lyase activity	GO_REF:0000038
O97447	ald	GO:0016832	Function	aldehyde-lyase activity	GO_REF:0000002
O97447	ald	GO:0046872	Function	metal ion binding	GO_REF:0000038
P00352	ALDH1A1	GO:0001758	Function	retinal dehydrogenase activity	GO_REF:0000003
P00352	ALDH1A1	GO:0001758	Function	retinal dehydrogenase activity	GO_REF:0000033
P00352	ALDH1A1	GO:0004028	Function	3-chloroallyl aldehyde dehydrogenase activity	GO_REF:0000033
P00352	ALDH1A1	GO:0004029	Function	aldehyde dehydrogenase (NAD) activity	PMID:1709013
P00352	ALDH1A1	GO:0004029	Function	aldehyde dehydrogenase (NAD) activity	PMID:4015840
P00352	ALDH1A1	GO:0004029	Function	aldehyde dehydrogenase (NAD) activity	Reactome:REACT_2127
P00352	ALDH1A1	GO:0005096	Function	GTPase activator activity	PMID:1709013
P00352	ALDH1A1	GO:0005497	Function	androgen binding	PMID:1709013
P00352	ALDH1A1	GO:0005737	Component	cytoplasm	GO_REF:0000037
P00352	ALDH1A1	GO:0005737	Component	cytoplasm	GO_REF:0000039
P00352	ALDH1A1	GO:0005737	Component	cytoplasm	PMID:2987944
P00352	ALDH1A1	GO:0005829	Component	cytosol	Reactome:REACT_2127
P00352	ALDH1A1	GO:0005829	Component	cytosol	Reactome:REACT_268598
P00352	ALDH1A1	GO:0006069	Process	ethanol oxidation	Reactome:REACT_34
P00352	ALDH1A1	GO:0006081	Process	cellular aldehyde metabolic process	PMID:1709013
P00352	ALDH1A1	GO:0006805	Process	xenobiotic metabolic process	Reactome:REACT_13433
P00352	ALDH1A1	GO:0006805	Process	xenobiotic metabolic process	Reactome:REACT_13705
P00352	ALDH1A1	GO:0008152	Process	metabolic process	GO_REF:0000002
P00352	ALDH1A1	GO:0016491	Function	oxidoreductase activity	GO_REF:0000002
P00352	ALDH1A1	GO:0016491	Function	oxidoreductase activity	GO_REF:0000037
P00352	ALDH1A1	GO:0016620	Function	oxidoreductase activity, acting on the aldehyde or oxo group of donors, NAD or NADP as acceptor	GO_REF:0000002
P00352	ALDH1A1	GO:0018479	Function	benzaldehyde dehydrogenase (NAD+) activity	GO_REF:0000033
P00352	ALDH1A1	GO:0042572	Process	retinol metabolic process	GO_REF:0000041
P00352	ALDH1A1	GO:0043547	Process	positive regulation of GTPase activity	PMID:1709013
P00352	ALDH1A1	GO:0044281	Process	small molecule metabolic process	Reactome:REACT_111217
P00352	ALDH1A1	GO:0055114	Process	oxidation-reduction process	GO_REF:0000002
P00352	ALDH1A1	GO:0055114	Process	oxidation-reduction process	GO_REF:0000037
P00352	ALDH1A1	GO:0070062	Component	extracellular exosome	PMID:19056867
P00352	ALDH1A1	GO:0070062	Component	extracellular exosome	PMID:19199708
P00352	ALDH1A1	GO:0070062	Component	extracellular exosome	PMID:23376485
P00352	ALDH1A1	GO:0070062	Component	extracellular exosome	PMID:23533145
P04035	HMGCR	GO:0004420	Function	hydroxymethylglutaryl-CoA reductase (NADPH) activity	GO_REF:0000002
P04035	HMGCR	GO:0004420	Function	hydroxymethylglutaryl-CoA reductase (NADPH) activity	GO_REF:0000003
P04035	HMGCR	GO:0004420	Function	hydroxymethylglutaryl-CoA reductase (NADPH) activity	GO_REF:0000019
P04035	HMGCR	GO:0004420	Function	hydroxymethylglutaryl-CoA reductase (NADPH) activity	GO_REF:0000033
P04035	HMGCR	GO:0005515	Function	protein binding	PMID:23169578
P04035	HMGCR	GO:0005515	Function	protein binding	PMID:23169578
P04035	HMGCR	GO:0005622	Component	intracellular	GO_REF:0000033
P04035	HMGCR	GO:0005778	Component	peroxisomal membrane	PMID:17180682
P04035	HMGCR	GO:0005783	Component	endoplasmic reticulum	GO_REF:0000037
P04035	HMGCR	GO:0005783	Component	endoplasmic reticulum	PMID:17180682
P04035	HMGCR	GO:0005789	Component	endoplasmic reticulum membrane	GO_REF:0000002
P04035	HMGCR	GO:0005789	Component	endoplasmic reticulum membrane	GO_REF:0000039
P04035	HMGCR	GO:0005789	Component	endoplasmic reticulum membrane	PMID:2991281
P04035	HMGCR	GO:0005789	Component	endoplasmic reticulum membrane	Reactome:REACT_115997
P04035	HMGCR	GO:0005789	Component	endoplasmic reticulum membrane	Reactome:REACT_9482
P04035	HMGCR	GO:0006629	Process	lipid metabolic process	GO_REF:0000037
P04035	HMGCR	GO:0006694	Process	steroid biosynthetic process	GO_REF:0000037
P04035	HMGCR	GO:0006695	Process	cholesterol biosynthetic process	GO_REF:0000019
P04035	HMGCR	GO:0006695	Process	cholesterol biosynthetic process	GO_REF:0000037
P04035	HMGCR	GO:0006695	Process	cholesterol biosynthetic process	PMID:23063590
P04035	HMGCR	GO:0006695	Process	cholesterol biosynthetic process	Reactome:REACT_9405
P04035	HMGCR	GO:0006743	Process	ubiquinone metabolic process	GO_REF:0000019
P04035	HMGCR	GO:0007568	Process	aging	GO_REF:0000019
P04035	HMGCR	GO:0007584	Process	response to nutrient	GO_REF:0000019
P04035	HMGCR	GO:0008202	Process	steroid metabolic process	GO_REF:0000037
P04035	HMGCR	GO:0008203	Process	cholesterol metabolic process	GO_REF:0000037
P04035	HMGCR	GO:0008284	Process	positive regulation of cell proliferation	GO_REF:0000019
P04035	HMGCR	GO:0008299	Process	isoprenoid biosynthetic process	GO_REF:0000002
P04035	HMGCR	GO:0008299	Process	isoprenoid biosynthetic process	GO_REF:0000019
P04035	HMGCR	GO:0008299	Process	isoprenoid biosynthetic process	GO_REF:0000033
P04035	HMGCR	GO:0008542	Process	visual learning	GO_REF:0000019
P04035	HMGCR	GO:0010664	Process	negative regulation of striated muscle cell apoptotic process	GO_REF:0000019
P04035	HMGCR	GO:0010666	Process	positive regulation of cardiac muscle cell apoptotic process	GO_REF:0000019
P04035	HMGCR	GO:0015936	Process	coenzyme A metabolic process	GO_REF:0000002
P04035	HMGCR	GO:0016020	Component	membrane	GO_REF:0000037
P04035	HMGCR	GO:0016021	Component	integral component of membrane	GO_REF:0000002
P04035	HMGCR	GO:0016021	Component	integral component of membrane	GO_REF:0000037
P04035	HMGCR	GO:0016126	Process	sterol biosynthetic process	GO_REF:0000037
P04035	HMGCR	GO:0016491	Function	oxidoreductase activity	GO_REF:0000037
P04035	HMGCR	GO:0016616	Function	oxidoreductase activity, acting on the CH-OH group of donors, NAD or NADP as acceptor	GO_REF:0000002
P04035	HMGCR	GO:0032874	Process	positive regulation of stress-activated MAPK cascade	GO_REF:0000019
P04035	HMGCR	GO:0042282	Function	hydroxymethylglutaryl-CoA reductase activity	GO_REF:0000019
P04035	HMGCR	GO:0042282	Function	hydroxymethylglutaryl-CoA reductase activity	PMID:2991281
P04035	HMGCR	GO:0042803	Function	protein homodimerization activity	GO_REF:0000019
P04035	HMGCR	GO:0043066	Process	negative regulation of apoptotic process	GO_REF:0000019
P04035	HMGCR	GO:0043231	Component	intracellular membrane-bounded organelle	GO_REF:0000019
P04035	HMGCR	GO:0043407	Process	negative regulation of MAP kinase activity	GO_REF:0000019
P04035	HMGCR	GO:0044255	Process	cellular lipid metabolic process	Reactome:REACT_22279
P04035	HMGCR	GO:0044281	Process	small molecule metabolic process	Reactome:REACT_111217
P04035	HMGCR	GO:0045445	Process	myoblast differentiation	GO_REF:0000019
P04035	HMGCR	GO:0045471	Process	response to ethanol	GO_REF:0000019
P04035	HMGCR	GO:0045908	Process	negative regulation of vasodilation	GO_REF:0000019
P04035	HMGCR	GO:0048643	Process	positive regulation of skeletal muscle tissue development	GO_REF:0000019
P04035	HMGCR	GO:0048661	Process	positive regulation of smooth muscle cell proliferation	GO_REF:0000019
P04035	HMGCR	GO:0050661	Function	NADP binding	GO_REF:0000002
P04035	HMGCR	GO:0050662	Function	coenzyme binding	GO_REF:0000002
P04035	HMGCR	GO:0050662	Function	coenzyme binding	PMID:10698924
P04035	HMGCR	GO:0051262	Process	protein tetramerization	PMID:10698924
P04035	HMGCR	GO:0051721	Function	protein phosphatase 2A binding	GO_REF:0000019
P04035	HMGCR	GO:0055114	Process	oxidation-reduction process	GO_REF:0000002
P04035	HMGCR	GO:0055114	Process	oxidation-reduction process	GO_REF:0000037
P04035	HMGCR	GO:0061045	Process	negative regulation of wound healing	GO_REF:0000019
P04035	HMGCR	GO:0061179	Process	negative regulation of insulin secretion involved in cellular response to glucose stimulus	GO_REF:0000019
P04035	HMGCR	GO:0070374	Process	positive regulation of ERK1 and ERK2 cascade	GO_REF:0000019
P04035	HMGCR	GO:0070402	Function	NADPH binding	PMID:10698924
P04062	GBA	GO:0004348	Function	glucosylceramidase activity	GO_REF:0000002
P04062	GBA	GO:0004348	Function	glucosylceramidase activity	GO_REF:0000003
P04062	GBA	GO:0004348	Function	glucosylceramidase activity	GO_REF:0000019
P04062	GBA	GO:0004348	Function	glucosylceramidase activity	PMID:19279011
P04062	GBA	GO:0004348	Function	glucosylceramidase activity	PMID:21700325
P04062	GBA	GO:0005102	Function	receptor binding	GO_REF:0000019
P04062	GBA	GO:0005102	Function	receptor binding	PMID:18022370
P04062	GBA	GO:0005515	Function	protein binding	PMID:24162852
P04062	GBA	GO:0005764	Component	lysosome	GO_REF:0000037
P04062	GBA	GO:0005765	Component	lysosomal membrane	GO_REF:0000039
P04062	GBA	GO:0005765	Component	lysosomal membrane	PMID:17897319
P04062	GBA	GO:0005765	Component	lysosomal membrane	PMID:18022370
P04062	GBA	GO:0005765	Component	lysosomal membrane	Reactome:REACT_115656
P04062	GBA	GO:0005975	Process	carbohydrate metabolic process	GO_REF:0000002
P04062	GBA	GO:0006629	Process	lipid metabolic process	GO_REF:0000037
P04062	GBA	GO:0006665	Process	sphingolipid metabolic process	GO_REF:0000002
P04062	GBA	GO:0006665	Process	sphingolipid metabolic process	GO_REF:0000037
P04062	GBA	GO:0006665	Process	sphingolipid metabolic process	Reactome:REACT_19323
P04062	GBA	GO:0006680	Process	glucosylceramide catabolic process	PMID:19279011
P04062	GBA	GO:0006680	Process	glucosylceramide catabolic process	PMID:21700325
P04062	GBA	GO:0006687	Process	glycosphingolipid metabolic process	Reactome:REACT_116105
P04062	GBA	GO:0008152	Process	metabolic process	GO_REF:0000037
P04062	GBA	GO:0009268	Process	response to pH	GO_REF:0000019
P04062	GBA	GO:0016020	Component	membrane	GO_REF:0000037
P04062	GBA	GO:0016787	Function	hydrolase activity	GO_REF:0000037
P04062	GBA	GO:0016798	Function	hydrolase activity, acting on glycosyl bonds	GO_REF:0000037
P04062	GBA	GO:0023021	Process	termination of signal transduction	PMID:19279008
P04062	GBA	GO:0032715	Process	negative regulation of interleukin-6 production	PMID:19279008
P04062	GBA	GO:0033561	Process	regulation of water loss via skin	GO_REF:0000019
P04062	GBA	GO:0033574	Process	response to testosterone	GO_REF:0000019
P04062	GBA	GO:0035307	Process	positive regulation of protein dephosphorylation	PMID:19279008
P04062	GBA	GO:0043202	Component	lysosomal lumen	GO_REF:0000019
P04062	GBA	GO:0043202	Component	lysosomal lumen	PMID:18022370
P04062	GBA	GO:0043407	Process	negative regulation of MAP kinase activity	PMID:19279008
P04062	GBA	GO:0043589	Process	skin morphogenesis	GO_REF:0000019
P04062	GBA	GO:0043627	Process	response to estrogen	GO_REF:0000019
P04062	GBA	GO:0044281	Process	small molecule metabolic process	Reactome:REACT_111217
P04062	GBA	GO:0046512	Process	sphingosine biosynthetic process	PMID:19279011
P04062	GBA	GO:0046513	Process	ceramide biosynthetic process	PMID:19279011
P04062	GBA	GO:0050728	Process	negative regulation of inflammatory response	PMID:19279008
P04062	GBA	GO:0051384	Process	response to glucocorticoid	GO_REF:0000019
P04062	GBA	GO:0070062	Component	extracellular exosome	PMID:23376485
P04062	GBA	GO:0070062	Component	extracellular exosome	PMID:23533145
P04062	GBA	GO:0071356	Process	cellular response to tumor necrosis factor	PMID:19279008
P04062	GBA	GO:0097066	Process	response to thyroid hormone	GO_REF:0000019
P04062	GBA	GO:1903052	Process	positive regulation of proteolysis involved in cellular protein catabolic process	PMID:21700325
P04150	NR3C1	GO:0000978	Function	RNA polymerase II core promoter proximal region sequence-specific DNA binding	PMID:16728402
P04150	NR3C1	GO:0001077	Function	transcriptional activator activity, RNA polymerase II core promoter proximal region sequence-specific binding	PMID:16728402
P04150	NR3C1	GO:0001077	Function	transcriptional activator activity, RNA polymerase II core promoter proximal region sequence-specific binding	PMID:23823477
P04150	NR3C1	GO:0003677	Function	DNA binding	GO_REF:0000002
P04150	NR3C1	GO:0003677	Function	DNA binding	GO_REF:0000019
P04150	NR3C1	GO:0003677	Function	DNA binding	GO_REF:0000037
P04150	NR3C1	GO:0003700	Function	transcription factor activity, sequence-specific DNA binding	GO_REF:0000002
P04150	NR3C1	GO:0003700	Function	transcription factor activity, sequence-specific DNA binding	PMID:10903900
P04150	NR3C1	GO:0003700	Function	transcription factor activity, sequence-specific DNA binding	PMID:15769988
P04150	NR3C1	GO:0003700	Function	transcription factor activity, sequence-specific DNA binding	PMID:17635946
P04150	NR3C1	GO:0003700	Function	transcription factor activity, sequence-specific DNA binding	PMID:7769088
P04150	NR3C1	GO:0003707	Function	steroid hormone receptor activity	GO_REF:0000002
P04150	NR3C1	GO:0004883	Function	glucocorticoid receptor activity	GO_REF:0000002
P04150	NR3C1	GO:0004883	Function	glucocorticoid receptor activity	GO_REF:0000019
P04150	NR3C1	GO:0004883	Function	glucocorticoid receptor activity	PMID:8621628
P04150	NR3C1	GO:0005496	Function	steroid binding	GO_REF:0000002
P04150	NR3C1	GO:0005496	Function	steroid binding	GO_REF:0000037
P04150	NR3C1	GO:0005496	Function	steroid binding	PMID:15769988
P04150	NR3C1	GO:0005515	Function	protein binding	PMID:10364267
P04150	NR3C1	GO:0005515	Function	protein binding	PMID:11266503
P04150	NR3C1	GO:0005515	Function	protein binding	PMID:12552091
P04150	NR3C1	GO:0005515	Function	protein binding	PMID:12773562
P04150	NR3C1	GO:0005515	Function	protein binding	PMID:15591535
P04150	NR3C1	GO:0005515	Function	protein binding	PMID:15591535
P04150	NR3C1	GO:0005515	Function	protein binding	PMID:15591535
P04150	NR3C1	GO:0005515	Function	protein binding	PMID:15769988
P04150	NR3C1	GO:0005515	Function	protein binding	PMID:15941832
P04150	NR3C1	GO:0005515	Function	protein binding	PMID:16606617
P04150	NR3C1	GO:0005515	Function	protein binding	PMID:16619302
P04150	NR3C1	GO:0005515	Function	protein binding	PMID:16888650
P04150	NR3C1	GO:0005515	Function	protein binding	PMID:16888650
P04150	NR3C1	GO:0005515	Function	protein binding	PMID:17003263
P04150	NR3C1	GO:0005515	Function	protein binding	PMID:17635946
P04150	NR3C1	GO:0005515	Function	protein binding	PMID:17978169
P04150	NR3C1	GO:0005515	Function	protein binding	PMID:19141540
P04150	NR3C1	GO:0005515	Function	protein binding	PMID:20195357
P04150	NR3C1	GO:0005515	Function	protein binding	PMID:20195357
P04150	NR3C1	GO:0005515	Function	protein binding	PMID:20195357
P04150	NR3C1	GO:0005515	Function	protein binding	PMID:21980503
P04150	NR3C1	GO:0005515	Function	protein binding	PMID:22170608
P04150	NR3C1	GO:0005515	Function	protein binding	PMID:22170608
P04150	NR3C1	GO:0005515	Function	protein binding	PMID:23339905
P04150	NR3C1	GO:0005515	Function	protein binding	PMID:24291004
P04150	NR3C1	GO:0005515	Function	protein binding	PMID:24658140
P04150	NR3C1	GO:0005515	Function	protein binding	PMID:24949977
P04150	NR3C1	GO:0005515	Function	protein binding	PMID:9079630
P04150	NR3C1	GO:0005622	Component	intracellular	GO_REF:0000019
P04150	NR3C1	GO:0005634	Component	nucleus	GO_REF:0000002
P04150	NR3C1	GO:0005634	Component	nucleus	GO_REF:0000037
P04150	NR3C1	GO:0005634	Component	nucleus	GO_REF:0000039
P04150	NR3C1	GO:0005634	Component	nucleus	PMID:15769988
P04150	NR3C1	GO:0005634	Component	nucleus	PMID:17635946
P04150	NR3C1	GO:0005634	Component	nucleus	PMID:23878391
P04150	NR3C1	GO:0005634	Component	nucleus	PMID:9873044
P04150	NR3C1	GO:0005654	Component	nucleoplasm	GO_REF:0000052
P04150	NR3C1	GO:0005654	Component	nucleoplasm	Reactome:REACT_19207
P04150	NR3C1	GO:0005737	Component	cytoplasm	GO_REF:0000037
P04150	NR3C1	GO:0005737	Component	cytoplasm	GO_REF:0000039
P04150	NR3C1	GO:0005737	Component	cytoplasm	GO_REF:0000052
P04150	NR3C1	GO:0005737	Component	cytoplasm	PMID:15769988
P04150	NR3C1	GO:0005737	Component	cytoplasm	PMID:17635946
P04150	NR3C1	GO:0005737	Component	cytoplasm	PMID:9873044
P04150	NR3C1	GO:0005739	Component	mitochondrion	GO_REF:0000037
P04150	NR3C1	GO:0005739	Component	mitochondrion	GO_REF:0000039
P04150	NR3C1	GO:0005759	Component	mitochondrial matrix	PMID:10887960
P04150	NR3C1	GO:0005829	Component	cytosol	GO_REF:0000019
P04150	NR3C1	GO:0006111	Process	regulation of gluconeogenesis	GO_REF:0000019
P04150	NR3C1	GO:0006351	Process	transcription, DNA-templated	GO_REF:0000037
P04150	NR3C1	GO:0006351	Process	transcription, DNA-templated	PMID:10887960
P04150	NR3C1	GO:0006355	Process	regulation of transcription, DNA-templated	GO_REF:0000002
P04150	NR3C1	GO:0006355	Process	regulation of transcription, DNA-templated	GO_REF:0000037
P04150	NR3C1	GO:0006355	Process	regulation of transcription, DNA-templated	PMID:19141540
P04150	NR3C1	GO:0006366	Process	transcription from RNA polymerase II promoter	PMID:8621628
P04150	NR3C1	GO:0006367	Process	transcription initiation from RNA polymerase II promoter	Reactome:REACT_12627
P04150	NR3C1	GO:0006367	Process	transcription initiation from RNA polymerase II promoter	Reactome:REACT_15525
P04150	NR3C1	GO:0007165	Process	signal transduction	PMID:7769088
P04150	NR3C1	GO:0008211	Process	glucocorticoid metabolic process	GO_REF:0000019
P04150	NR3C1	GO:0008270	Function	zinc ion binding	GO_REF:0000002
P04150	NR3C1	GO:0008289	Function	lipid binding	GO_REF:0000037
P04150	NR3C1	GO:0010467	Process	gene expression	Reactome:REACT_71
P04150	NR3C1	GO:0016020	Component	membrane	GO_REF:0000019
P04150	NR3C1	GO:0016568	Process	chromatin modification	GO_REF:0000037
P04150	NR3C1	GO:0030325	Process	adrenal gland development	GO_REF:0000019
P04150	NR3C1	GO:0031946	Process	regulation of glucocorticoid biosynthetic process	GO_REF:0000019
P04150	NR3C1	GO:0038051	Function	glucocorticoid-activated RNA polymerase II transcription factor binding transcription factor activity	PMID:17635946
P04150	NR3C1	GO:0042711	Process	maternal behavior	GO_REF:0000019
P04150	NR3C1	GO:0042921	Process	glucocorticoid receptor signaling pathway	GO_REF:0000002
P04150	NR3C1	GO:0042921	Process	glucocorticoid receptor signaling pathway	GO_REF:0000019
P04150	NR3C1	GO:0043401	Process	steroid hormone mediated signaling pathway	GO_REF:0000002
P04150	NR3C1	GO:0043402	Process	glucocorticoid mediated signaling pathway	GO_REF:0000002
P04150	NR3C1	GO:0043525	Process	positive regulation of neuron apoptotic process	GO_REF:0000019
P04150	NR3C1	GO:0043565	Function	sequence-specific DNA binding	GO_REF:0000002
P04150	NR3C1	GO:0043565	Function	sequence-specific DNA binding	GO_REF:0000019
P04150	NR3C1	GO:0045944	Process	positive regulation of transcription from RNA polymerase II promoter	PMID:15769988
P04150	NR3C1	GO:0045944	Process	positive regulation of transcription from RNA polymerase II promoter	PMID:16728402
P04150	NR3C1	GO:0045944	Process	positive regulation of transcription from RNA polymerase II promoter	PMID:23823477
P04150	NR3C1	GO:0046872	Function	metal ion binding	GO_REF:0000037
P04150	NR3C1	GO:0046983	Function	protein dimerization activity	GO_REF:0000019
P04150	NR3C1	GO:0060603	Process	mammary gland duct morphogenesis	GO_REF:0000019
P04150	NR3C1	GO:0071383	Process	cellular response to steroid hormone stimulus	PMID:15769988
P04150	NR3C1	GO:0071383	Process	cellular response to steroid hormone stimulus	PMID:17635946
P04150	NR3C1	GO:1900170	Process	negative regulation of glucocorticoid mediated signaling pathway	GO_REF:0000019
P04150	NR3C1	GO:1990239	Function	steroid hormone binding	PMID:17635946
P04637	TP53	GO:0000060	Process	protein import into nucleus, translocation	GO_REF:0000019
P04637	TP53	GO:0000122	Process	negative regulation of transcription from RNA polymerase II promoter	PMID:19749791
P04637	TP53	GO:0000733	Process	DNA strand renaturation	PMID:8183576
P04637	TP53	GO:0000790	Component	nuclear chromatin	PMID:15710329
P04637	TP53	GO:0000790	Component	nuclear chromatin	PMID:17805299
P04637	TP53	GO:0000790	Component	nuclear chromatin	PMID:22521434
P04637	TP53	GO:0000977	Function	RNA polymerase II regulatory region sequence-specific DNA binding	GO_REF:0000019
P04637	TP53	GO:0000979	Function	RNA polymerase II core promoter sequence-specific DNA binding	GO_REF:0000019
P04637	TP53	GO:0000981	Function	RNA polymerase II transcription factor activity, sequence-specific DNA binding	PMID:24652652
P04637	TP53	GO:0001046	Function	core promoter sequence-specific DNA binding	GO_REF:0000024
P04637	TP53	GO:0001077	Function	transcriptional activator activity, RNA polymerase II core promoter proximal region sequence-specific binding	GO_REF:0000019
P04637	TP53	GO:0001085	Function	RNA polymerase II transcription factor binding	PMID:18549481
P04637	TP53	GO:0001228	Function	transcriptional activator activity, RNA polymerase II transcription regulatory region sequence-specific binding	PMID:17146433
P04637	TP53	GO:0001701	Process	in utero embryonic development	GO_REF:0000019
P04637	TP53	GO:0001756	Process	somitogenesis	GO_REF:0000019
P04637	TP53	GO:0001836	Process	release of cytochrome c from mitochondria	GO_REF:0000019
P04637	TP53	GO:0002020	Function	protease binding	PMID:11923872
P04637	TP53	GO:0002039	Function	p53 binding	GO_REF:0000033
P04637	TP53	GO:0002309	Process	T cell proliferation involved in immune response	GO_REF:0000019
P04637	TP53	GO:0002326	Process	B cell lineage commitment	GO_REF:0000019
P04637	TP53	GO:0002360	Process	T cell lineage commitment	GO_REF:0000019
P04637	TP53	GO:0002931	Process	response to ischemia	GO_REF:0000019
P04637	TP53	GO:0003677	Function	DNA binding	GO_REF:0000002
P04637	TP53	GO:0003677	Function	DNA binding	GO_REF:0000037
P04637	TP53	GO:0003677	Function	DNA binding	PMID:2144364
P04637	TP53	GO:0003682	Function	chromatin binding	PMID:16322561
P04637	TP53	GO:0003682	Function	chromatin binding	PMID:17599062
P04637	TP53	GO:0003684	Function	damaged DNA binding	GO_REF:0000033
P04637	TP53	GO:0003690	Function	double-stranded DNA binding	GO_REF:0000033
P04637	TP53	GO:0003700	Function	transcription factor activity, sequence-specific DNA binding	GO_REF:0000002
P04637	TP53	GO:0003700	Function	transcription factor activity, sequence-specific DNA binding	PMID:18549481
P04637	TP53	GO:0003700	Function	transcription factor activity, sequence-specific DNA binding	PMID:7587074
P04637	TP53	GO:0005507	Function	copper ion binding	PMID:7824276
P04637	TP53	GO:0005515	Function	protein binding	PMID:10196247
P04637	TP53	GO:0005515	Function	protein binding	PMID:10196247
P04637	TP53	GO:0005515	Function	protein binding	PMID:10226625
P04637	TP53	GO:0005515	Function	protein binding	PMID:10518217
P04637	TP53	GO:0005515	Function	protein binding	PMID:10518217
P04637	TP53	GO:0005515	Function	protein binding	PMID:10608892
P04637	TP53	GO:0005515	Function	protein binding	PMID:10823891
P04637	TP53	GO:0005515	Function	protein binding	PMID:10823891
P04637	TP53	GO:0005515	Function	protein binding	PMID:10823891
P04637	TP53	GO:0005515	Function	protein binding	PMID:10823891
P04637	TP53	GO:0005515	Function	protein binding	PMID:11080164
P04637	TP53	GO:0005515	Function	protein binding	PMID:11146555
P04637	TP53	GO:0005515	Function	protein binding	PMID:11178989
P04637	TP53	GO:0005515	Function	protein binding	PMID:11359905
P04637	TP53	GO:0005515	Function	protein binding	PMID:11388671
P04637	TP53	GO:0005515	Function	protein binding	PMID:11427532
P04637	TP53	GO:0005515	Function	protein binding	PMID:11672523
P04637	TP53	GO:0005515	Function	protein binding	PMID:11672523
P04637	TP53	GO:0005515	Function	protein binding	PMID:11684014
P04637	TP53	GO:0005515	Function	protein binding	PMID:11684014
P04637	TP53	GO:0005515	Function	protein binding	PMID:11706030
P04637	TP53	GO:0005515	Function	protein binding	PMID:11877378
P04637	TP53	GO:0005515	Function	protein binding	PMID:11950834
P04637	TP53	GO:0005515	Function	protein binding	PMID:11950834
P04637	TP53	GO:0005515	Function	protein binding	PMID:12006491
P04637	TP53	GO:0005515	Function	protein binding	PMID:12080348
P04637	TP53	GO:0005515	Function	protein binding	PMID:12080348
P04637	TP53	GO:0005515	Function	protein binding	PMID:12620801
P04637	TP53	GO:0005515	Function	protein binding	PMID:12620801
P04637	TP53	GO:0005515	Function	protein binding	PMID:12667443
P04637	TP53	GO:0005515	Function	protein binding	PMID:12667443
P04637	TP53	GO:0005515	Function	protein binding	PMID:12667443
P04637	TP53	GO:0005515	Function	protein binding	PMID:12667443
P04637	TP53	GO:0005515	Function	protein binding	PMID:12702766
P04637	TP53	GO:0005515	Function	protein binding	PMID:12730672
P04637	TP53	GO:0005515	Function	protein binding	PMID:12750254
P04637	TP53	GO:0005515	Function	protein binding	PMID:12750254
P04637	TP53	GO:0005515	Function	protein binding	PMID:12915590
P04637	TP53	GO:0005515	Function	protein binding	PMID:12915590
P04637	TP53	GO:0005515	Function	protein binding	PMID:12915590
P04637	TP53	GO:0005515	Function	protein binding	PMID:14557665
P04637	TP53	GO:0005515	Function	protein binding	PMID:14627987
P04637	TP53	GO:0005515	Function	protein binding	PMID:1465435
P04637	TP53	GO:0005515	Function	protein binding	PMID:14744935
P04637	TP53	GO:0005515	Function	protein binding	PMID:14963330
P04637	TP53	GO:0005515	Function	protein binding	PMID:14976264
P04637	TP53	GO:0005515	Function	protein binding	PMID:14985081
P04637	TP53	GO:0005515	Function	protein binding	PMID:14985081
P04637	TP53	GO:0005515	Function	protein binding	PMID:14985081
P04637	TP53	GO:0005515	Function	protein binding	PMID:15044383
P04637	TP53	GO:0005515	Function	protein binding	PMID:15068796
P04637	TP53	GO:0005515	Function	protein binding	PMID:15133049
P04637	TP53	GO:0005515	Function	protein binding	PMID:15144954
P04637	TP53	GO:0005515	Function	protein binding	PMID:15144954
P04637	TP53	GO:0005515	Function	protein binding	PMID:15144954
P04637	TP53	GO:0005515	Function	protein binding	PMID:15205477
P04637	TP53	GO:0005515	Function	protein binding	PMID:15310821
P04637	TP53	GO:0005515	Function	protein binding	PMID:15364927
P04637	TP53	GO:0005515	Function	protein binding	PMID:15525938
P04637	TP53	GO:0005515	Function	protein binding	PMID:15542844
P04637	TP53	GO:0005515	Function	protein binding	PMID:15542844
P04637	TP53	GO:0005515	Function	protein binding	PMID:15604276
P04637	TP53	GO:0005515	Function	protein binding	PMID:15660129
P04637	TP53	GO:0005515	Function	protein binding	PMID:15660129
P04637	TP53	GO:0005515	Function	protein binding	PMID:15710329
P04637	TP53	GO:0005515	Function	protein binding	PMID:15735003
P04637	TP53	GO:0005515	Function	protein binding	PMID:15735006
P04637	TP53	GO:0005515	Function	protein binding	PMID:15782130
P04637	TP53	GO:0005515	Function	protein binding	PMID:15855171
P04637	TP53	GO:0005515	Function	protein binding	PMID:15916963
P04637	TP53	GO:0005515	Function	protein binding	PMID:15916963
P04637	TP53	GO:0005515	Function	protein binding	PMID:15960975
P04637	TP53	GO:0005515	Function	protein binding	PMID:15989956
P04637	TP53	GO:0005515	Function	protein binding	PMID:16003391
P04637	TP53	GO:0005515	Function	protein binding	PMID:16151013
P04637	TP53	GO:0005515	Function	protein binding	PMID:16169070
P04637	TP53	GO:0005515	Function	protein binding	PMID:16169070
P04637	TP53	GO:0005515	Function	protein binding	PMID:16169070
P04637	TP53	GO:0005515	Function	protein binding	PMID:16169070
P04637	TP53	GO:0005515	Function	protein binding	PMID:16169070
P04637	TP53	GO:0005515	Function	protein binding	PMID:16169070
P04637	TP53	GO:0005515	Function	protein binding	PMID:16227626
P04637	TP53	GO:0005515	Function	protein binding	PMID:16322561
P04637	TP53	GO:0005515	Function	protein binding	PMID:16322561
P04637	TP53	GO:0005515	Function	protein binding	PMID:16376338
P04637	TP53	GO:0005515	Function	protein binding	PMID:16376884
P04637	TP53	GO:0005515	Function	protein binding	PMID:16377624
P04637	TP53	GO:0005515	Function	protein binding	PMID:16415881
P04637	TP53	GO:0005515	Function	protein binding	PMID:16442532
P04637	TP53	GO:0005515	Function	protein binding	PMID:16458891
P04637	TP53	GO:0005515	Function	protein binding	PMID:16474402
P04637	TP53	GO:0005515	Function	protein binding	PMID:16493710
P04637	TP53	GO:0005515	Function	protein binding	PMID:16601686
P04637	TP53	GO:0005515	Function	protein binding	PMID:16611888
P04637	TP53	GO:0005515	Function	protein binding	PMID:16611888
P04637	TP53	GO:0005515	Function	protein binding	PMID:16616141
P04637	TP53	GO:0005515	Function	protein binding	PMID:16690937
P04637	TP53	GO:0005515	Function	protein binding	PMID:16753148
P04637	TP53	GO:0005515	Function	protein binding	PMID:16845383
P04637	TP53	GO:0005515	Function	protein binding	PMID:16845383
P04637	TP53	GO:0005515	Function	protein binding	PMID:16845383
P04637	TP53	GO:0005515	Function	protein binding	PMID:16845383
P04637	TP53	GO:0005515	Function	protein binding	PMID:16847267
P04637	TP53	GO:0005515	Function	protein binding	PMID:16951253
P04637	TP53	GO:0005515	Function	protein binding	PMID:16959611
P04637	TP53	GO:0005515	Function	protein binding	PMID:16959611
P04637	TP53	GO:0005515	Function	protein binding	PMID:16959611
P04637	TP53	GO:0005515	Function	protein binding	PMID:17098746
P04637	TP53	GO:0005515	Function	protein binding	PMID:17108971
P04637	TP53	GO:0005515	Function	protein binding	PMID:17108971
P04637	TP53	GO:0005515	Function	protein binding	PMID:17139261
P04637	TP53	GO:0005515	Function	protein binding	PMID:17139261
P04637	TP53	GO:0005515	Function	protein binding	PMID:17139261
P04637	TP53	GO:0005515	Function	protein binding	PMID:17159902
P04637	TP53	GO:0005515	Function	protein binding	PMID:17159902
P04637	TP53	GO:0005515	Function	protein binding	PMID:17170702
P04637	TP53	GO:0005515	Function	protein binding	PMID:17170702
P04637	TP53	GO:0005515	Function	protein binding	PMID:17184779
P04637	TP53	GO:0005515	Function	protein binding	PMID:17184779
P04637	TP53	GO:0005515	Function	protein binding	PMID:17184779
P04637	TP53	GO:0005515	Function	protein binding	PMID:17245430
P04637	TP53	GO:0005515	Function	protein binding	PMID:17245430
P04637	TP53	GO:0005515	Function	protein binding	PMID:17245430
P04637	TP53	GO:0005515	Function	protein binding	PMID:17245430
P04637	TP53	GO:0005515	Function	protein binding	PMID:17245430
P04637	TP53	GO:0005515	Function	protein binding	PMID:17245430
P04637	TP53	GO:0005515	Function	protein binding	PMID:17245430
P04637	TP53	GO:0005515	Function	protein binding	PMID:17254968
P04637	TP53	GO:0005515	Function	protein binding	PMID:17254968
P04637	TP53	GO:0005515	Function	protein binding	PMID:17268548
P04637	TP53	GO:0005515	Function	protein binding	PMID:17268548
P04637	TP53	GO:0005515	Function	protein binding	PMID:17268548
P04637	TP53	GO:0005515	Function	protein binding	PMID:17274640
P04637	TP53	GO:0005515	Function	protein binding	PMID:17290220
P04637	TP53	GO:0005515	Function	protein binding	PMID:17298945
P04637	TP53	GO:0005515	Function	protein binding	PMID:17310983
P04637	TP53	GO:0005515	Function	protein binding	PMID:17317671
P04637	TP53	GO:0005515	Function	protein binding	PMID:17347673
P04637	TP53	GO:0005515	Function	protein binding	PMID:17347673
P04637	TP53	GO:0005515	Function	protein binding	PMID:17482142
P04637	TP53	GO:0005515	Function	protein binding	PMID:17568776
P04637	TP53	GO:0005515	Function	protein binding	PMID:17568776
P04637	TP53	GO:0005515	Function	protein binding	PMID:17612295
P04637	TP53	GO:0005515	Function	protein binding	PMID:17662718
P04637	TP53	GO:0005515	Function	protein binding	PMID:17707234
P04637	TP53	GO:0005515	Function	protein binding	PMID:17719541
P04637	TP53	GO:0005515	Function	protein binding	PMID:17719542
P04637	TP53	GO:0005515	Function	protein binding	PMID:17805299
P04637	TP53	GO:0005515	Function	protein binding	PMID:17875722
P04637	TP53	GO:0005515	Function	protein binding	PMID:17875722
P04637	TP53	GO:0005515	Function	protein binding	PMID:17906639
P04637	TP53	GO:0005515	Function	protein binding	PMID:17906639
P04637	TP53	GO:0005515	Function	protein binding	PMID:17906639
P04637	TP53	GO:0005515	Function	protein binding	PMID:17964266
P04637	TP53	GO:0005515	Function	protein binding	PMID:18087040
P04637	TP53	GO:0005515	Function	protein binding	PMID:18230339
P04637	TP53	GO:0005515	Function	protein binding	PMID:18235501
P04637	TP53	GO:0005515	Function	protein binding	PMID:18309296
P04637	TP53	GO:0005515	Function	protein binding	PMID:18309296
P04637	TP53	GO:0005515	Function	protein binding	PMID:18309296
P04637	TP53	GO:0005515	Function	protein binding	PMID:18354501
P04637	TP53	GO:0005515	Function	protein binding	PMID:18388957
P04637	TP53	GO:0005515	Function	protein binding	PMID:18485870
P04637	TP53	GO:0005515	Function	protein binding	PMID:18485870
P04637	TP53	GO:0005515	Function	protein binding	PMID:18485870
P04637	TP53	GO:0005515	Function	protein binding	PMID:18485870
P04637	TP53	GO:0005515	Function	protein binding	PMID:18504427
P04637	TP53	GO:0005515	Function	protein binding	PMID:18510931
P04637	TP53	GO:0005515	Function	protein binding	PMID:18566590
P04637	TP53	GO:0005515	Function	protein binding	PMID:18624398
P04637	TP53	GO:0005515	Function	protein binding	PMID:18656471
P04637	TP53	GO:0005515	Function	protein binding	PMID:18812399
P04637	TP53	GO:0005515	Function	protein binding	PMID:18977328
P04637	TP53	GO:0005515	Function	protein binding	PMID:18977328
P04637	TP53	GO:0005515	Function	protein binding	PMID:19008854
P04637	TP53	GO:0005515	Function	protein binding	PMID:19043414
P04637	TP53	GO:0005515	Function	protein binding	PMID:19098711
P04637	TP53	GO:0005515	Function	protein binding	PMID:19098711
P04637	TP53	GO:0005515	Function	protein binding	PMID:19098711
P04637	TP53	GO:0005515	Function	protein binding	PMID:19151705
P04637	TP53	GO:0005515	Function	protein binding	PMID:19166840
P04637	TP53	GO:0005515	Function	protein binding	PMID:19234109
P04637	TP53	GO:0005515	Function	protein binding	PMID:19234109
P04637	TP53	GO:0005515	Function	protein binding	PMID:19234109
P04637	TP53	GO:0005515	Function	protein binding	PMID:19339993
P04637	TP53	GO:0005515	Function	protein binding	PMID:19345189
P04637	TP53	GO:0005515	Function	protein binding	PMID:19345189
P04637	TP53	GO:0005515	Function	protein binding	PMID:19345189
P04637	TP53	GO:0005515	Function	protein binding	PMID:19411066
P04637	TP53	GO:0005515	Function	protein binding	PMID:19483087
P04637	TP53	GO:0005515	Function	protein binding	PMID:19483087
P04637	TP53	GO:0005515	Function	protein binding	PMID:19508870
P04637	TP53	GO:0005515	Function	protein binding	PMID:19521340
P04637	TP53	GO:0005515	Function	protein binding	PMID:19521340
P04637	TP53	GO:0005515	Function	protein binding	PMID:19536131
P04637	TP53	GO:0005515	Function	protein binding	PMID:19536131
P04637	TP53	GO:0005515	Function	protein binding	PMID:19556538
P04637	TP53	GO:0005515	Function	protein binding	PMID:19619542
P04637	TP53	GO:0005515	Function	protein binding	PMID:19656744
P04637	TP53	GO:0005515	Function	protein binding	PMID:19656744
P04637	TP53	GO:0005515	Function	protein binding	PMID:19680552
P04637	TP53	GO:0005515	Function	protein binding	PMID:19740107
P04637	TP53	GO:0005515	Function	protein binding	PMID:19798103
P04637	TP53	GO:0005515	Function	protein binding	PMID:19833129
P04637	TP53	GO:0005515	Function	protein binding	PMID:19857493
P04637	TP53	GO:0005515	Function	protein binding	PMID:19933256
P04637	TP53	GO:0005515	Function	protein binding	PMID:20075864
P04637	TP53	GO:0005515	Function	protein binding	PMID:20075864
P04637	TP53	GO:0005515	Function	protein binding	PMID:20096447
P04637	TP53	GO:0005515	Function	protein binding	PMID:20118233
P04637	TP53	GO:0005515	Function	protein binding	PMID:20118233
P04637	TP53	GO:0005515	Function	protein binding	PMID:20123734
P04637	TP53	GO:0005515	Function	protein binding	PMID:20124405
P04637	TP53	GO:0005515	Function	protein binding	PMID:20153329
P04637	TP53	GO:0005515	Function	protein binding	PMID:20159018
P04637	TP53	GO:0005515	Function	protein binding	PMID:20167603
P04637	TP53	GO:0005515	Function	protein binding	PMID:20206173
P04637	TP53	GO:0005515	Function	protein binding	PMID:20227041
P04637	TP53	GO:0005515	Function	protein binding	PMID:20228809
P04637	TP53	GO:0005515	Function	protein binding	PMID:20228809
P04637	TP53	GO:0005515	Function	protein binding	PMID:20385133
P04637	TP53	GO:0005515	Function	protein binding	PMID:20452352
P04637	TP53	GO:0005515	Function	protein binding	PMID:20515689
P04637	TP53	GO:0005515	Function	protein binding	PMID:20562916
P04637	TP53	GO:0005515	Function	protein binding	PMID:20591429
P04637	TP53	GO:0005515	Function	protein binding	PMID:20591429
P04637	TP53	GO:0005515	Function	protein binding	PMID:20591429
P04637	TP53	GO:0005515	Function	protein binding	PMID:20591429
P04637	TP53	GO:0005515	Function	protein binding	PMID:20591429
P04637	TP53	GO:0005515	Function	protein binding	PMID:20622899
P04637	TP53	GO:0005515	Function	protein binding	PMID:20705607
P04637	TP53	GO:0005515	Function	protein binding	PMID:20708156
P04637	TP53	GO:0005515	Function	protein binding	PMID:20713054
P04637	TP53	GO:0005515	Function	protein binding	PMID:20818423
P04637	TP53	GO:0005515	Function	protein binding	PMID:20864041
P04637	TP53	GO:0005515	Function	protein binding	PMID:20864041
P04637	TP53	GO:0005515	Function	protein binding	PMID:20959462
P04637	TP53	GO:0005515	Function	protein binding	PMID:20959462
P04637	TP53	GO:0005515	Function	protein binding	PMID:21057547
P04637	TP53	GO:0005515	Function	protein binding	PMID:21057547
P04637	TP53	GO:0005515	Function	protein binding	PMID:21081126
P04637	TP53	GO:0005515	Function	protein binding	PMID:21130767
P04637	TP53	GO:0005515	Function	protein binding	PMID:21130767
P04637	TP53	GO:0005515	Function	protein binding	PMID:21132010
P04637	TP53	GO:0005515	Function	protein binding	PMID:21170034
P04637	TP53	GO:0005515	Function	protein binding	PMID:21170087
P04637	TP53	GO:0005515	Function	protein binding	PMID:21317932
P04637	TP53	GO:0005515	Function	protein binding	PMID:21423215
P04637	TP53	GO:0005515	Function	protein binding	PMID:21460856
P04637	TP53	GO:0005515	Function	protein binding	PMID:21471221
P04637	TP53	GO:0005515	Function	protein binding	PMID:21513714
P04637	TP53	GO:0005515	Function	protein binding	PMID:21513714
P04637	TP53	GO:0005515	Function	protein binding	PMID:21625211
P04637	TP53	GO:0005515	Function	protein binding	PMID:21726810
P04637	TP53	GO:0005515	Function	protein binding	PMID:21741598
P04637	TP53	GO:0005515	Function	protein binding	PMID:21741598
P04637	TP53	GO:0005515	Function	protein binding	PMID:21821029
P04637	TP53	GO:0005515	Function	protein binding	PMID:21821029
P04637	TP53	GO:0005515	Function	protein binding	PMID:21900206
P04637	TP53	GO:0005515	Function	protein binding	PMID:21900206
P04637	TP53	GO:0005515	Function	protein binding	PMID:21900206
P04637	TP53	GO:0005515	Function	protein binding	PMID:21952639
P04637	TP53	GO:0005515	Function	protein binding	PMID:21952639
P04637	TP53	GO:0005515	Function	protein binding	PMID:21988832
P04637	TP53	GO:0005515	Function	protein binding	PMID:21988832
P04637	TP53	GO:0005515	Function	protein binding	PMID:21988832
P04637	TP53	GO:0005515	Function	protein binding	PMID:22085928
P04637	TP53	GO:0005515	Function	protein binding	PMID:22085928
P04637	TP53	GO:0005515	Function	protein binding	PMID:22085928
P04637	TP53	GO:0005515	Function	protein binding	PMID:22103682
P04637	TP53	GO:0005515	Function	protein binding	PMID:22124327
P04637	TP53	GO:0005515	Function	protein binding	PMID:22265415
P04637	TP53	GO:0005515	Function	protein binding	PMID:22340593
P04637	TP53	GO:0005515	Function	protein binding	PMID:22510990
P04637	TP53	GO:0005515	Function	protein binding	PMID:22575647
P04637	TP53	GO:0005515	Function	protein binding	PMID:22575647
P04637	TP53	GO:0005515	Function	protein binding	PMID:22653443
P04637	TP53	GO:0005515	Function	protein binding	PMID:22653443
P04637	TP53	GO:0005515	Function	protein binding	PMID:22653443
P04637	TP53	GO:0005515	Function	protein binding	PMID:22653443
P04637	TP53	GO:0005515	Function	protein binding	PMID:22653443
P04637	TP53	GO:0005515	Function	protein binding	PMID:22653443
P04637	TP53	GO:0005515	Function	protein binding	PMID:22653443
P04637	TP53	GO:0005515	Function	protein binding	PMID:22653443
P04637	TP53	GO:0005515	Function	protein binding	PMID:22653443
P04637	TP53	GO:0005515	Function	protein binding	PMID:22653443
P04637	TP53	GO:0005515	Function	protein binding	PMID:22653443
P04637	TP53	GO:0005515	Function	protein binding	PMID:22659184
P04637	TP53	GO:0005515	Function	protein binding	PMID:22726440
P04637	TP53	GO:0005515	Function	protein binding	PMID:22726440
P04637	TP53	GO:0005515	Function	protein binding	PMID:22810585
P04637	TP53	GO:0005515	Function	protein binding	PMID:22819825
P04637	TP53	GO:0005515	Function	protein binding	PMID:22819825
P04637	TP53	GO:0005515	Function	protein binding	PMID:22945289
P04637	TP53	GO:0005515	Function	protein binding	PMID:22975381
P04637	TP53	GO:0005515	Function	protein binding	PMID:22975381
P04637	TP53	GO:0005515	Function	protein binding	PMID:22975381
P04637	TP53	GO:0005515	Function	protein binding	PMID:22975381
P04637	TP53	GO:0005515	Function	protein binding	PMID:23010591
P04637	TP53	GO:0005515	Function	protein binding	PMID:23092970
P04637	TP53	GO:0005515	Function	protein binding	PMID:23320542
P04637	TP53	GO:0005515	Function	protein binding	PMID:23431171
P04637	TP53	GO:0005515	Function	protein binding	PMID:23576507
P04637	TP53	GO:0005515	Function	protein binding	PMID:23623661
P04637	TP53	GO:0005515	Function	protein binding	PMID:23734815
P04637	TP53	GO:0005515	Function	protein binding	PMID:23752197
P04637	TP53	GO:0005515	Function	protein binding	PMID:23776060
P04637	TP53	GO:0005515	Function	protein binding	PMID:23870121
P04637	TP53	GO:0005515	Function	protein binding	PMID:23870121
P04637	TP53	GO:0005515	Function	protein binding	PMID:24219989
P04637	TP53	GO:0005515	Function	protein binding	PMID:24449765
P04637	TP53	GO:0005515	Function	protein binding	PMID:24492002
P04637	TP53	GO:0005515	Function	protein binding	PMID:25241761
P04637	TP53	GO:0005515	Function	protein binding	PMID:25241761
P04637	TP53	GO:0005515	Function	protein binding	PMID:25241761
P04637	TP53	GO:0005515	Function	protein binding	PMID:25241761
P04637	TP53	GO:0005515	Function	protein binding	PMID:25241761
P04637	TP53	GO:0005515	Function	protein binding	PMID:25241761
P04637	TP53	GO:0005515	Function	protein binding	PMID:25241761
P04637	TP53	GO:0005515	Function	protein binding	PMID:25241761
P04637	TP53	GO:0005515	Function	protein binding	PMID:25241761
P04637	TP53	GO:0005515	Function	protein binding	PMID:25241761
P04637	TP53	GO:0005515	Function	protein binding	PMID:25241761
P04637	TP53	GO:0005515	Function	protein binding	PMID:25241761
P04637	TP53	GO:0005515	Function	protein binding	PMID:25241761
P04637	TP53	GO:0005515	Function	protein binding	PMID:25241761
P04637	TP53	GO:0005515	Function	protein binding	PMID:25241761
P04637	TP53	GO:0005515	Function	protein binding	PMID:25241761
P04637	TP53	GO:0005515	Function	protein binding	PMID:25241761
P04637	TP53	GO:0005515	Function	protein binding	PMID:25670079
P04637	TP53	GO:0005515	Function	protein binding	PMID:7663514
P04637	TP53	GO:0005515	Function	protein binding	PMID:7799929
P04637	TP53	GO:0005515	Function	protein binding	PMID:8207801
P04637	TP53	GO:0005515	Function	protein binding	PMID:8207801
P04637	TP53	GO:0005515	Function	protein binding	PMID:8344494
P04637	TP53	GO:0005515	Function	protein binding	PMID:8675009
P04637	TP53	GO:0005515	Function	protein binding	PMID:8875926
P04637	TP53	GO:0005515	Function	protein binding	PMID:8875929
P04637	TP53	GO:0005515	Function	protein binding	PMID:9050995
P04637	TP53	GO:0005515	Function	protein binding	PMID:9188558
P04637	TP53	GO:0005515	Function	protein binding	PMID:9194564
P04637	TP53	GO:0005515	Function	protein binding	PMID:9194564
P04637	TP53	GO:0005515	Function	protein binding	PMID:9194565
P04637	TP53	GO:0005515	Function	protein binding	PMID:9380510
P04637	TP53	GO:0005515	Function	protein binding	PMID:9472015
P04637	TP53	GO:0005515	Function	protein binding	PMID:9529249
P04637	TP53	GO:0005515	Function	protein binding	PMID:9807817
P04637	TP53	GO:0005515	Function	protein binding	PMID:9827557
P04637	TP53	GO:0005524	Function	ATP binding	PMID:8183576
P04637	TP53	GO:0005634	Component	nucleus	GO_REF:0000002
P04637	TP53	GO:0005634	Component	nucleus	GO_REF:0000037
P04637	TP53	GO:0005634	Component	nucleus	GO_REF:0000039
P04637	TP53	GO:0005634	Component	nucleus	GO_REF:0000052
P04637	TP53	GO:0005634	Component	nucleus	PMID:14744935
P04637	TP53	GO:0005634	Component	nucleus	PMID:14963330
P04637	TP53	GO:0005634	Component	nucleus	PMID:16322561
P04637	TP53	GO:0005634	Component	nucleus	PMID:16507995
P04637	TP53	GO:0005634	Component	nucleus	PMID:17403783
P04637	TP53	GO:0005634	Component	nucleus	PMID:18756595
P04637	TP53	GO:0005634	Component	nucleus	PMID:19234109
P04637	TP53	GO:0005634	Component	nucleus	PMID:20096447
P04637	TP53	GO:0005634	Component	nucleus	PMID:20810912
P04637	TP53	GO:0005634	Component	nucleus	PMID:24101517
P04637	TP53	GO:0005634	Component	nucleus	PMID:7720704
P04637	TP53	GO:0005654	Component	nucleoplasm	GO_REF:0000052
P04637	TP53	GO:0005654	Component	nucleoplasm	PMID:11080164
P04637	TP53	GO:0005654	Component	nucleoplasm	PMID:12915590
P04637	TP53	GO:0005654	Component	nucleoplasm	Reactome:REACT_169135
P04637	TP53	GO:0005654	Component	nucleoplasm	Reactome:REACT_169171
P04637	TP53	GO:0005654	Component	nucleoplasm	Reactome:REACT_169189
P04637	TP53	GO:0005654	Component	nucleoplasm	Reactome:REACT_169258
P04637	TP53	GO:0005654	Component	nucleoplasm	Reactome:REACT_169265
P04637	TP53	GO:0005654	Component	nucleoplasm	Reactome:REACT_169309
P04637	TP53	GO:0005654	Component	nucleoplasm	Reactome:REACT_169322
P04637	TP53	GO:0005654	Component	nucleoplasm	Reactome:REACT_169397
P04637	TP53	GO:0005654	Component	nucleoplasm	Reactome:REACT_1756
P04637	TP53	GO:0005654	Component	nucleoplasm	Reactome:REACT_20554
P04637	TP53	GO:0005654	Component	nucleoplasm	Reactome:REACT_25186
P04637	TP53	GO:0005654	Component	nucleoplasm	Reactome:REACT_263935
P04637	TP53	GO:0005654	Component	nucleoplasm	Reactome:REACT_355147
P04637	TP53	GO:0005654	Component	nucleoplasm	Reactome:REACT_355235
P04637	TP53	GO:0005654	Component	nucleoplasm	Reactome:REACT_355322
P04637	TP53	GO:0005654	Component	nucleoplasm	Reactome:REACT_355386
P04637	TP53	GO:0005654	Component	nucleoplasm	Reactome:REACT_355423
P04637	TP53	GO:0005654	Component	nucleoplasm	Reactome:REACT_355459
P04637	TP53	GO:0005657	Component	replication fork	GO_REF:0000019
P04637	TP53	GO:0005657	Component	replication fork	GO_REF:0000033
P04637	TP53	GO:0005730	Component	nucleolus	PMID:12080348
P04637	TP53	GO:0005737	Component	cytoplasm	GO_REF:0000037
P04637	TP53	GO:0005737	Component	cytoplasm	GO_REF:0000039
P04637	TP53	GO:0005737	Component	cytoplasm	PMID:14744935
P04637	TP53	GO:0005737	Component	cytoplasm	PMID:16131611
P04637	TP53	GO:0005737	Component	cytoplasm	PMID:20096447
P04637	TP53	GO:0005737	Component	cytoplasm	PMID:20810912
P04637	TP53	GO:0005737	Component	cytoplasm	PMID:7720704
P04637	TP53	GO:0005739	Component	mitochondrion	GO_REF:0000037
P04637	TP53	GO:0005739	Component	mitochondrion	PMID:12667443
P04637	TP53	GO:0005739	Component	mitochondrion	PMID:24101517
P04637	TP53	GO:0005759	Component	mitochondrial matrix	GO_REF:0000019
P04637	TP53	GO:0005759	Component	mitochondrial matrix	GO_REF:0000039
P04637	TP53	GO:0005783	Component	endoplasmic reticulum	GO_REF:0000037
P04637	TP53	GO:0005783	Component	endoplasmic reticulum	GO_REF:0000039
P04637	TP53	GO:0005829	Component	cytosol	PMID:14963330
P04637	TP53	GO:0005829	Component	cytosol	PMID:24101517
P04637	TP53	GO:0006284	Process	base-excision repair	PMID:15116721
P04637	TP53	GO:0006289	Process	nucleotide-excision repair	PMID:7663514
P04637	TP53	GO:0006302	Process	double-strand break repair	GO_REF:0000019
P04637	TP53	GO:0006351	Process	transcription, DNA-templated	GO_REF:0000037
P04637	TP53	GO:0006355	Process	regulation of transcription, DNA-templated	GO_REF:0000002
P04637	TP53	GO:0006355	Process	regulation of transcription, DNA-templated	GO_REF:0000037
P04637	TP53	GO:0006355	Process	regulation of transcription, DNA-templated	PMID:7587074
P04637	TP53	GO:0006357	Process	regulation of transcription from RNA polymerase II promoter	GO_REF:0000019
P04637	TP53	GO:0006367	Process	transcription initiation from RNA polymerase II promoter	Reactome:REACT_12627
P04637	TP53	GO:0006461	Process	protein complex assembly	PMID:12915590
P04637	TP53	GO:0006915	Process	apoptotic process	GO_REF:0000002
P04637	TP53	GO:0006915	Process	apoptotic process	GO_REF:0000019
P04637	TP53	GO:0006915	Process	apoptotic process	GO_REF:0000037
P04637	TP53	GO:0006915	Process	apoptotic process	Reactome:REACT_578
P04637	TP53	GO:0006974	Process	cellular response to DNA damage stimulus	PMID:14744935
P04637	TP53	GO:0006974	Process	cellular response to DNA damage stimulus	PMID:15710329
P04637	TP53	GO:0006974	Process	cellular response to DNA damage stimulus	PMID:17938203
P04637	TP53	GO:0006977	Process	DNA damage response, signal transduction by p53 class mediator resulting in cell cycle arrest	GO_REF:0000019
P04637	TP53	GO:0006977	Process	DNA damage response, signal transduction by p53 class mediator resulting in cell cycle arrest	Reactome:REACT_1625
P04637	TP53	GO:0006978	Process	DNA damage response, signal transduction by p53 class mediator resulting in transcription of p21 class mediator	PMID:7958916
P04637	TP53	GO:0006979	Process	response to oxidative stress	GO_REF:0000019
P04637	TP53	GO:0006983	Process	ER overload response	PMID:14744935
P04637	TP53	GO:0007049	Process	cell cycle	GO_REF:0000037
P04637	TP53	GO:0007050	Process	cell cycle arrest	PMID:10962037
P04637	TP53	GO:0007050	Process	cell cycle arrest	PMID:15149599
P04637	TP53	GO:0007050	Process	cell cycle arrest	PMID:7958916
P04637	TP53	GO:0007179	Process	transforming growth factor beta receptor signaling pathway	GO_REF:0000019
P04637	TP53	GO:0007219	Process	Notch signaling pathway	Reactome:REACT_299
P04637	TP53	GO:0007265	Process	Ras protein signal transduction	PMID:9054499
P04637	TP53	GO:0007275	Process	multicellular organismal development	PMID:10065150
P04637	TP53	GO:0007369	Process	gastrulation	GO_REF:0000019
P04637	TP53	GO:0007406	Process	negative regulation of neuroblast proliferation	GO_REF:0000019
P04637	TP53	GO:0007417	Process	central nervous system development	GO_REF:0000019
P04637	TP53	GO:0007569	Process	cell aging	PMID:12080348
P04637	TP53	GO:0007596	Process	blood coagulation	Reactome:REACT_604
P04637	TP53	GO:0008104	Process	protein localization	PMID:16507995
P04637	TP53	GO:0008134	Function	transcription factor binding	PMID:15053879
P04637	TP53	GO:0008134	Function	transcription factor binding	PMID:15705871
P04637	TP53	GO:0008134	Function	transcription factor binding	PMID:19505873
P04637	TP53	GO:0008156	Process	negative regulation of DNA replication	GO_REF:0000019
P04637	TP53	GO:0008270	Function	zinc ion binding	PMID:10065153
P04637	TP53	GO:0008283	Process	cell proliferation	PMID:10065150
P04637	TP53	GO:0008285	Process	negative regulation of cell proliferation	GO_REF:0000024
P04637	TP53	GO:0008285	Process	negative regulation of cell proliferation	PMID:12730672
P04637	TP53	GO:0008285	Process	negative regulation of cell proliferation	PMID:22783376
P04637	TP53	GO:0008340	Process	determination of adult lifespan	GO_REF:0000024
P04637	TP53	GO:0009303	Process	rRNA transcription	GO_REF:0000019
P04637	TP53	GO:0009411	Process	response to UV	GO_REF:0000019
P04637	TP53	GO:0009651	Process	response to salt stress	GO_REF:0000019
P04637	TP53	GO:0009792	Process	embryo development ending in birth or egg hatching	GO_REF:0000019
P04637	TP53	GO:0010165	Process	response to X-ray	GO_REF:0000019
P04637	TP53	GO:0010165	Process	response to X-ray	GO_REF:0000033
P04637	TP53	GO:0010332	Process	response to gamma radiation	PMID:7958916
P04637	TP53	GO:0010467	Process	gene expression	Reactome:REACT_71
P04637	TP53	GO:0010628	Process	positive regulation of gene expression	PMID:20332243
P04637	TP53	GO:0010666	Process	positive regulation of cardiac muscle cell apoptotic process	GO_REF:0000019
P04637	TP53	GO:0012501	Process	programmed cell death	GO_REF:0000037
P04637	TP53	GO:0012501	Process	programmed cell death	Reactome:REACT_268456
P04637	TP53	GO:0016032	Process	viral process	GO_REF:0000037
P04637	TP53	GO:0016032	Process	viral process	PMID:22574148
P04637	TP53	GO:0016363	Component	nuclear matrix	PMID:11080164
P04637	TP53	GO:0016605	Component	PML body	GO_REF:0000039
P04637	TP53	GO:0016605	Component	PML body	PMID:12006491
P04637	TP53	GO:0016605	Component	PML body	PMID:22869143
P04637	TP53	GO:0019899	Function	enzyme binding	PMID:10666337
P04637	TP53	GO:0019899	Function	enzyme binding	PMID:10666337
P04637	TP53	GO:0019899	Function	enzyme binding	PMID:11672523
P04637	TP53	GO:0019899	Function	enzyme binding	PMID:11781842
P04637	TP53	GO:0019899	Function	enzyme binding	PMID:15044383
P04637	TP53	GO:0019899	Function	enzyme binding	PMID:15577914
P04637	TP53	GO:0019899	Function	enzyme binding	PMID:17805299
P04637	TP53	GO:0019899	Function	enzyme binding	PMID:20173098
P04637	TP53	GO:0019899	Function	enzyme binding	PMID:7663514
P04637	TP53	GO:0019899	Function	enzyme binding	PMID:7663514
P04637	TP53	GO:0019901	Function	protein kinase binding	PMID:11546806
P04637	TP53	GO:0019901	Function	protein kinase binding	PMID:21317932
P04637	TP53	GO:0019903	Function	protein phosphatase binding	PMID:20562916
P04637	TP53	GO:0021549	Process	cerebellum development	GO_REF:0000019
P04637	TP53	GO:0030154	Process	cell differentiation	PMID:10065150
P04637	TP53	GO:0030308	Process	negative regulation of cell growth	PMID:8986812
P04637	TP53	GO:0030330	Process	DNA damage response, signal transduction by p53 class mediator	PMID:15149599
P04637	TP53	GO:0030330	Process	DNA damage response, signal transduction by p53 class mediator	PMID:20160708
P04637	TP53	GO:0030512	Process	negative regulation of transforming growth factor beta receptor signaling pathway	GO_REF:0000019
P04637	TP53	GO:0030971	Function	receptor tyrosine kinase binding	PMID:23027130
P04637	TP53	GO:0031065	Process	positive regulation of histone deacetylation	GO_REF:0000019
P04637	TP53	GO:0031065	Process	positive regulation of histone deacetylation	GO_REF:0000033
P04637	TP53	GO:0031497	Process	chromatin assembly	PMID:16322561
P04637	TP53	GO:0031571	Process	mitotic G1 DNA damage checkpoint	PMID:7958916
P04637	TP53	GO:0031625	Function	ubiquitin protein ligase binding	PMID:10415337
P04637	TP53	GO:0031625	Function	ubiquitin protein ligase binding	PMID:17121812
P04637	TP53	GO:0031625	Function	ubiquitin protein ligase binding	PMID:17121812
P04637	TP53	GO:0031625	Function	ubiquitin protein ligase binding	PMID:18382127
P04637	TP53	GO:0031625	Function	ubiquitin protein ligase binding	PMID:18382127
P04637	TP53	GO:0031625	Function	ubiquitin protein ligase binding	PMID:8875929
P04637	TP53	GO:0031625	Function	ubiquitin protein ligase binding	PMID:9529249
P04637	TP53	GO:0032461	Process	positive regulation of protein oligomerization	PMID:12667443
P04637	TP53	GO:0033077	Process	T cell differentiation in thymus	GO_REF:0000019
P04637	TP53	GO:0034103	Process	regulation of tissue remodeling	GO_REF:0000019
P04637	TP53	GO:0034644	Process	cellular response to UV	GO_REF:0000019
P04637	TP53	GO:0034644	Process	cellular response to UV	GO_REF:0000033
P04637	TP53	GO:0035033	Function	histone deacetylase regulator activity	GO_REF:0000019
P04637	TP53	GO:0035035	Function	histone acetyltransferase binding	PMID:10518217
P04637	TP53	GO:0035035	Function	histone acetyltransferase binding	PMID:9194565
P04637	TP53	GO:0035264	Process	multicellular organism growth	GO_REF:0000019
P04637	TP53	GO:0035690	Process	cellular response to drug	PMID:20810912
P04637	TP53	GO:0035794	Process	positive regulation of mitochondrial membrane permeability	GO_REF:0000019
P04637	TP53	GO:0042127	Process	regulation of cell proliferation	GO_REF:0000019
P04637	TP53	GO:0042149	Process	cellular response to glucose starvation	PMID:14744935
P04637	TP53	GO:0042149	Process	cellular response to glucose starvation	PMID:21471221
P04637	TP53	GO:0042493	Process	response to drug	GO_REF:0000019
P04637	TP53	GO:0042771	Process	intrinsic apoptotic signaling pathway in response to DNA damage by p53 class mediator	PMID:14654789
P04637	TP53	GO:0042771	Process	intrinsic apoptotic signaling pathway in response to DNA damage by p53 class mediator	PMID:14744935
P04637	TP53	GO:0042771	Process	intrinsic apoptotic signaling pathway in response to DNA damage by p53 class mediator	PMID:17403783
P04637	TP53	GO:0042802	Function	identical protein binding	PMID:14985081
P04637	TP53	GO:0042802	Function	identical protein binding	PMID:16291740
P04637	TP53	GO:0042802	Function	identical protein binding	PMID:17612295
P04637	TP53	GO:0042802	Function	identical protein binding	PMID:19339993
P04637	TP53	GO:0042802	Function	identical protein binding	PMID:21522129
P04637	TP53	GO:0042802	Function	identical protein binding	PMID:21988832
P04637	TP53	GO:0042802	Function	identical protein binding	PMID:22653443
P04637	TP53	GO:0042981	Process	regulation of apoptotic process	PMID:14744935
P04637	TP53	GO:0043065	Process	positive regulation of apoptotic process	PMID:12667443
P04637	TP53	GO:0043065	Process	positive regulation of apoptotic process	PMID:20959462
P04637	TP53	GO:0043066	Process	negative regulation of apoptotic process	PMID:20124405
P04637	TP53	GO:0043153	Process	entrainment of circadian clock by photoperiod	GO_REF:0000024
P04637	TP53	GO:0043234	Component	protein complex	PMID:9529249
P04637	TP53	GO:0043504	Process	mitochondrial DNA repair	GO_REF:0000019
P04637	TP53	GO:0043523	Process	regulation of neuron apoptotic process	GO_REF:0000019
P04637	TP53	GO:0043525	Process	positive regulation of neuron apoptotic process	GO_REF:0000019
P04637	TP53	GO:0043525	Process	positive regulation of neuron apoptotic process	GO_REF:0000033
P04637	TP53	GO:0043565	Function	sequence-specific DNA binding	GO_REF:0000033
P04637	TP53	GO:0043621	Function	protein self-association	PMID:14985081
P04637	TP53	GO:0044212	Function	transcription regulatory region DNA binding	GO_REF:0000002
P04637	TP53	GO:0044212	Function	transcription regulatory region DNA binding	PMID:15710329
P04637	TP53	GO:0044212	Function	transcription regulatory region DNA binding	PMID:17996705
P04637	TP53	GO:0045861	Process	negative regulation of proteolysis	GO_REF:0000019
P04637	TP53	GO:0045892	Process	negative regulation of transcription, DNA-templated	PMID:19749791
P04637	TP53	GO:0045892	Process	negative regulation of transcription, DNA-templated	PMID:24051492
P04637	TP53	GO:0045893	Process	positive regulation of transcription, DNA-templated	PMID:16322561
P04637	TP53	GO:0045893	Process	positive regulation of transcription, DNA-templated	PMID:17403783
P04637	TP53	GO:0045893	Process	positive regulation of transcription, DNA-templated	PMID:18549481
P04637	TP53	GO:0045893	Process	positive regulation of transcription, DNA-templated	PMID:20096447
P04637	TP53	GO:0045893	Process	positive regulation of transcription, DNA-templated	PMID:20378837
P04637	TP53	GO:0045930	Process	negative regulation of mitotic cell cycle	GO_REF:0000019
P04637	TP53	GO:0045944	Process	positive regulation of transcription from RNA polymerase II promoter	PMID:11672523
P04637	TP53	GO:0045944	Process	positive regulation of transcription from RNA polymerase II promoter	PMID:16061649
P04637	TP53	GO:0045944	Process	positive regulation of transcription from RNA polymerase II promoter	PMID:17146433
P04637	TP53	GO:0045944	Process	positive regulation of transcription from RNA polymerase II promoter	PMID:17599062
P04637	TP53	GO:0045944	Process	positive regulation of transcription from RNA polymerase II promoter	PMID:18549481
P04637	TP53	GO:0045944	Process	positive regulation of transcription from RNA polymerase II promoter	PMID:20959462
P04637	TP53	GO:0045944	Process	positive regulation of transcription from RNA polymerase II promoter	PMID:24652652
P04637	TP53	GO:0046677	Process	response to antibiotic	PMID:20810912
P04637	TP53	GO:0046872	Function	metal ion binding	GO_REF:0000037
P04637	TP53	GO:0046902	Process	regulation of mitochondrial membrane permeability	PMID:15116721
P04637	TP53	GO:0046982	Function	protein heterodimerization activity	PMID:10837489
P04637	TP53	GO:0047485	Function	protein N-terminus binding	PMID:11861836
P04637	TP53	GO:0048147	Process	negative regulation of fibroblast proliferation	PMID:10962037
P04637	TP53	GO:0048511	Process	rhythmic process	GO_REF:0000037
P04637	TP53	GO:0048512	Process	circadian behavior	GO_REF:0000024
P04637	TP53	GO:0048568	Process	embryonic organ development	GO_REF:0000019
P04637	TP53	GO:0050731	Process	positive regulation of peptidyl-tyrosine phosphorylation	PMID:19749791
P04637	TP53	GO:0051087	Function	chaperone binding	PMID:18086682
P04637	TP53	GO:0051097	Process	negative regulation of helicase activity	PMID:7663514
P04637	TP53	GO:0051262	Process	protein tetramerization	GO_REF:0000002
P04637	TP53	GO:0051262	Process	protein tetramerization	PMID:15116721
P04637	TP53	GO:0051276	Process	chromosome organization	GO_REF:0000019
P04637	TP53	GO:0051402	Process	neuron apoptotic process	GO_REF:0000019
P04637	TP53	GO:0051721	Function	protein phosphatase 2A binding	PMID:17245430
P04637	TP53	GO:0051726	Process	regulation of cell cycle	GO_REF:0000019
P04637	TP53	GO:0061419	Process	positive regulation of transcription from RNA polymerase II promoter in response to hypoxia	GO_REF:0000019
P04637	TP53	GO:0070243	Process	regulation of thymocyte apoptotic process	GO_REF:0000019
P04637	TP53	GO:0070245	Process	positive regulation of thymocyte apoptotic process	GO_REF:0000019
P04637	TP53	GO:0070245	Process	positive regulation of thymocyte apoptotic process	GO_REF:0000024
P04637	TP53	GO:0070266	Process	necroptotic process	GO_REF:0000019
P04637	TP53	GO:0071158	Process	positive regulation of cell cycle arrest	PMID:21471221
P04637	TP53	GO:0071456	Process	cellular response to hypoxia	PMID:20810912
P04637	TP53	GO:0071479	Process	cellular response to ionizing radiation	PMID:20160708
P04637	TP53	GO:0071494	Process	cellular response to UV-C	GO_REF:0000019
P04637	TP53	GO:0071850	Process	mitotic cell cycle arrest	GO_REF:0000019
P04637	TP53	GO:0072332	Process	intrinsic apoptotic signaling pathway by p53 class mediator	PMID:12172011
P04637	TP53	GO:0072332	Process	intrinsic apoptotic signaling pathway by p53 class mediator	PMID:16322561
P04637	TP53	GO:0072363	Process	regulation of glycolytic process by positive regulation of transcription from RNA polymerase II promoter	GO_REF:0000019
P04637	TP53	GO:0090200	Process	positive regulation of release of cytochrome c from mitochondria	PMID:12667443
P04637	TP53	GO:0090200	Process	positive regulation of release of cytochrome c from mitochondria	PMID:14963330
P04637	TP53	GO:0090399	Process	replicative senescence	PMID:19951988
P04637	TP53	GO:0090403	Process	oxidative stress-induced premature senescence	PMID:19951988
P04637	TP53	GO:0097193	Process	intrinsic apoptotic signaling pathway	PMID:16462759
P04637	TP53	GO:0097193	Process	intrinsic apoptotic signaling pathway	Reactome:REACT_964
P04637	TP53	GO:0097252	Process	oligodendrocyte apoptotic process	PMID:7720704
P04637	TP53	GO:1900119	Process	positive regulation of execution phase of apoptosis	PMID:14985081
P04637	TP53	GO:1900740	Process	positive regulation of protein insertion into mitochondrial membrane involved in apoptotic signaling pathway	Reactome:REACT_1194
P04637	TP53	GO:1900740	Process	positive regulation of protein insertion into mitochondrial membrane involved in apoptotic signaling pathway	Reactome:REACT_121
P04637	TP53	GO:1900740	Process	positive regulation of protein insertion into mitochondrial membrane involved in apoptotic signaling pathway	Reactome:REACT_697
P04637	TP53	GO:1901525	Process	negative regulation of macromitophagy	GO_REF:0000019
P04637	TP53	GO:1902108	Process	regulation of mitochondrial membrane permeability involved in apoptotic process	GO_REF:0000019
P04637	TP53	GO:1902253	Process	regulation of intrinsic apoptotic signaling pathway by p53 class mediator	GO_REF:0000019
P04637	TP53	GO:1904024	Process	negative regulation of glucose catabolic process to lactate via pyruvate	GO_REF:0000019
P04637	TP53	GO:1990144	Process	intrinsic apoptotic signaling pathway in response to hypoxia	GO_REF:0000019
P04637	TP53	GO:1990440	Process	positive regulation of transcription from RNA polymerase II promoter in response to endoplasmic reticulum stress	GO_REF:0000024
P04637	TP53	GO:2000269	Process	regulation of fibroblast apoptotic process	GO_REF:0000019
P04637	TP53	GO:2000378	Process	negative regulation of reactive oxygen species metabolic process	GO_REF:0000019
P04637	TP53	GO:2000379	Process	positive regulation of reactive oxygen species metabolic process	PMID:20160708
P04637	TP53	GO:2000772	Process	regulation of cellular senescence	GO_REF:0000019
P04637	TP53	GO:2001244	Process	positive regulation of intrinsic apoptotic signaling pathway	PMID:14963330
P04637	TP53	GO:0005669	Component	transcription factor TFIID complex	PMID:15053879
P04637	TP53	GO:0016604	Component	nuclear body	PMID:10360174
P04637	TP53	GO:0005634	Component	nucleus	PMID:16131611
P04637	TP53	GO:0005634	Component	nucleus	PMID:16131611
P04637	TP53	GO:0005737	Component	cytoplasm	PMID:16131611
P04637	TP53	GO:0044212	Function	transcription regulatory region DNA binding	PMID:16131611
P04637	TP53	GO:0045944	Process	positive regulation of transcription from RNA polymerase II promoter	PMID:16131611
P04637	TP53	GO:0005634	Component	nucleus	PMID:16131611
P04637	TP53	GO:0005737	Component	cytoplasm	PMID:16131611
P04637	TP53	GO:0000122	Process	negative regulation of transcription from RNA polymerase II promoter	PMID:15340061
P04637	TP53	GO:0005634	Component	nucleus	PMID:15340061
P04637	TP53	GO:0005737	Component	cytoplasm	PMID:15340061
P04637	TP53	GO:0034613	Process	cellular protein localization	PMID:15340061
P04637	TP53	GO:0005515	Function	protein binding	PMID:20818423
P04637	TP53	GO:0005634	Component	nucleus	PMID:16131611
P04637	TP53	GO:0005737	Component	cytoplasm	PMID:16131611
P04637	TP53	GO:0043066	Process	negative regulation of apoptotic process	PMID:16131611
P04637	TP53	GO:0005634	Component	nucleus	PMID:16131611
P04637	TP53	GO:0005737	Component	cytoplasm	PMID:16131611
P04637	TP53	GO:0005737	Component	cytoplasm	PMID:16131611
P05091	ALDH2	GO:0004029	Function	aldehyde dehydrogenase (NAD) activity	GO_REF:0000003
P05091	ALDH2	GO:0004029	Function	aldehyde dehydrogenase (NAD) activity	PMID:1306115
P05091	ALDH2	GO:0004029	Function	aldehyde dehydrogenase (NAD) activity	PMID:4015840
P05091	ALDH2	GO:0004029	Function	aldehyde dehydrogenase (NAD) activity	Reactome:REACT_1080
P05091	ALDH2	GO:0004029	Function	aldehyde dehydrogenase (NAD) activity	Reactome:REACT_15407
P05091	ALDH2	GO:0004030	Function	aldehyde dehydrogenase [NAD(P)+] activity	PMID:8903321
P05091	ALDH2	GO:0005739	Component	mitochondrion	GO_REF:0000037
P05091	ALDH2	GO:0005759	Component	mitochondrial matrix	GO_REF:0000039
P05091	ALDH2	GO:0005759	Component	mitochondrial matrix	Reactome:REACT_1080
P05091	ALDH2	GO:0005759	Component	mitochondrial matrix	Reactome:REACT_15407
P05091	ALDH2	GO:0005975	Process	carbohydrate metabolic process	PMID:8903321
P05091	ALDH2	GO:0006066	Process	alcohol metabolic process	PMID:1306115
P05091	ALDH2	GO:0006068	Process	ethanol catabolic process	GO_REF:0000041
P05091	ALDH2	GO:0006069	Process	ethanol oxidation	Reactome:REACT_34
P05091	ALDH2	GO:0006805	Process	xenobiotic metabolic process	Reactome:REACT_13433
P05091	ALDH2	GO:0006805	Process	xenobiotic metabolic process	Reactome:REACT_13705
P05091	ALDH2	GO:0007268	Process	synaptic transmission	Reactome:REACT_13477
P05091	ALDH2	GO:0007268	Process	synaptic transmission	Reactome:REACT_13685
P05091	ALDH2	GO:0008152	Process	metabolic process	GO_REF:0000002
P05091	ALDH2	GO:0009055	Function	electron carrier activity	PMID:8903321
P05091	ALDH2	GO:0016491	Function	oxidoreductase activity	GO_REF:0000002
P05091	ALDH2	GO:0016491	Function	oxidoreductase activity	GO_REF:0000037
P05091	ALDH2	GO:0016620	Function	oxidoreductase activity, acting on the aldehyde or oxo group of donors, NAD or NADP as acceptor	GO_REF:0000002
P05091	ALDH2	GO:0042136	Process	neurotransmitter biosynthetic process	Reactome:REACT_13583
P05091	ALDH2	GO:0044281	Process	small molecule metabolic process	Reactome:REACT_111217
P05091	ALDH2	GO:0055114	Process	oxidation-reduction process	GO_REF:0000002
P05091	ALDH2	GO:0055114	Process	oxidation-reduction process	GO_REF:0000037
P05091	ALDH2	GO:0070062	Component	extracellular exosome	PMID:19056867
P05091	ALDH2	GO:0070062	Component	extracellular exosome	PMID:23376485
P05107	ITGB2	GO:0001948	Function	glycoprotein binding	PMID:16831868
P05107	ITGB2	GO:0002224	Process	toll-like receptor signaling pathway	Reactome:REACT_6966
P05107	ITGB2	GO:0004872	Function	receptor activity	GO_REF:0000002
P05107	ITGB2	GO:0005515	Function	protein binding	PMID:17321526
P05107	ITGB2	GO:0005515	Function	protein binding	PMID:19234221
P05107	ITGB2	GO:0005515	Function	protein binding	PMID:19234221
P05107	ITGB2	GO:0005515	Function	protein binding	PMID:25416956
P05107	ITGB2	GO:0005886	Component	plasma membrane	Reactome:REACT_11173
P05107	ITGB2	GO:0005886	Component	plasma membrane	Reactome:REACT_12035
P05107	ITGB2	GO:0005886	Component	plasma membrane	Reactome:REACT_12042
P05107	ITGB2	GO:0005886	Component	plasma membrane	Reactome:REACT_12064
P05107	ITGB2	GO:0005886	Component	plasma membrane	Reactome:REACT_13612
P05107	ITGB2	GO:0005886	Component	plasma membrane	Reactome:REACT_13787
P05107	ITGB2	GO:0005886	Component	plasma membrane	Reactome:REACT_150423
P05107	ITGB2	GO:0006915	Process	apoptotic process	PMID:12885943
P05107	ITGB2	GO:0006954	Process	inflammatory response	PMID:12885943
P05107	ITGB2	GO:0007155	Process	cell adhesion	GO_REF:0000002
P05107	ITGB2	GO:0007155	Process	cell adhesion	GO_REF:0000037
P05107	ITGB2	GO:0007155	Process	cell adhesion	PMID:1694220
P05107	ITGB2	GO:0007159	Process	leukocyte cell-cell adhesion	PMID:12885943
P05107	ITGB2	GO:0007160	Process	cell-matrix adhesion	GO_REF:0000002
P05107	ITGB2	GO:0007160	Process	cell-matrix adhesion	PMID:19029120
P05107	ITGB2	GO:0007229	Process	integrin-mediated signaling pathway	GO_REF:0000002
P05107	ITGB2	GO:0007229	Process	integrin-mediated signaling pathway	GO_REF:0000037
P05107	ITGB2	GO:0007229	Process	integrin-mediated signaling pathway	PMID:12885943
P05107	ITGB2	GO:0007229	Process	integrin-mediated signaling pathway	PMID:7514637
P05107	ITGB2	GO:0007267	Process	cell-cell signaling	PMID:12885943
P05107	ITGB2	GO:0007596	Process	blood coagulation	Reactome:REACT_604
P05107	ITGB2	GO:0008305	Component	integrin complex	GO_REF:0000002
P05107	ITGB2	GO:0008305	Component	integrin complex	PMID:12885943
P05107	ITGB2	GO:0008305	Component	integrin complex	PMID:1683838
P05107	ITGB2	GO:0008360	Process	regulation of cell shape	PMID:12885943
P05107	ITGB2	GO:0009986	Component	cell surface	PMID:19029120
P05107	ITGB2	GO:0009986	Component	cell surface	PMID:19234460
P05107	ITGB2	GO:0009986	Component	cell surface	PMID:20563599
P05107	ITGB2	GO:0009986	Component	cell surface	PMID:23620790
P05107	ITGB2	GO:0009986	Component	cell surface	PMID:23981064
P05107	ITGB2	GO:0016020	Component	membrane	GO_REF:0000037
P05107	ITGB2	GO:0016020	Component	membrane	GO_REF:0000039
P05107	ITGB2	GO:0016020	Component	membrane	PMID:19946888
P05107	ITGB2	GO:0016021	Component	integral component of membrane	GO_REF:0000037
P05107	ITGB2	GO:0019901	Function	protein kinase binding	PMID:12885943
P05107	ITGB2	GO:0030198	Process	extracellular matrix organization	Reactome:REACT_118779
P05107	ITGB2	GO:0030369	Function	ICAM-3 receptor activity	PMID:19029120
P05107	ITGB2	GO:0030593	Process	neutrophil chemotaxis	PMID:12885943
P05107	ITGB2	GO:0034113	Process	heterotypic cell-cell adhesion	PMID:20563599
P05107	ITGB2	GO:0034142	Process	toll-like receptor 4 signaling pathway	Reactome:REACT_6894
P05107	ITGB2	GO:0034687	Component	integrin alphaL-beta2 complex	PMID:19029120
P05107	ITGB2	GO:0035987	Process	endodermal cell differentiation	PMID:23154389
P05107	ITGB2	GO:0043113	Process	receptor clustering	PMID:19029120
P05107	ITGB2	GO:0043235	Component	receptor complex	PMID:23382219
P05107	ITGB2	GO:0045087	Process	innate immune response	Reactome:REACT_6802
P05107	ITGB2	GO:0046872	Function	metal ion binding	GO_REF:0000037
P05107	ITGB2	GO:0050730	Process	regulation of peptidyl-tyrosine phosphorylation	PMID:12885943
P05107	ITGB2	GO:0050776	Process	regulation of immune response	Reactome:REACT_11152
P05107	ITGB2	GO:0050839	Function	cell adhesion molecule binding	PMID:19029120
P05107	ITGB2	GO:0050900	Process	leukocyte migration	Reactome:REACT_12051
P05107	ITGB2	GO:0070062	Component	extracellular exosome	PMID:20458337
P05107	ITGB2	GO:1903561	Component	extracellular vesicle	PMID:24769233
P05177	CYP1A2	GO:0004497	Function	monooxygenase activity	GO_REF:0000019
P05177	CYP1A2	GO:0004497	Function	monooxygenase activity	GO_REF:0000037
P05177	CYP1A2	GO:0004497	Function	monooxygenase activity	PMID:15327587
P05177	CYP1A2	GO:0004497	Function	monooxygenase activity	PMID:19651758
P05177	CYP1A2	GO:0005506	Function	iron ion binding	GO_REF:0000002
P05177	CYP1A2	GO:0005783	Component	endoplasmic reticulum	GO_REF:0000037
P05177	CYP1A2	GO:0005789	Component	endoplasmic reticulum membrane	GO_REF:0000039
P05177	CYP1A2	GO:0005789	Component	endoplasmic reticulum membrane	Reactome:REACT_1165
P05177	CYP1A2	GO:0005789	Component	endoplasmic reticulum membrane	Reactome:REACT_1437
P05177	CYP1A2	GO:0005789	Component	endoplasmic reticulum membrane	Reactome:REACT_150190
P05177	CYP1A2	GO:0005789	Component	endoplasmic reticulum membrane	Reactome:REACT_150287
P05177	CYP1A2	GO:0005789	Component	endoplasmic reticulum membrane	Reactome:REACT_150406
P05177	CYP1A2	GO:0005789	Component	endoplasmic reticulum membrane	Reactome:REACT_150441
P05177	CYP1A2	GO:0005789	Component	endoplasmic reticulum membrane	Reactome:REACT_150442
P05177	CYP1A2	GO:0005789	Component	endoplasmic reticulum membrane	Reactome:REACT_1995
P05177	CYP1A2	GO:0005789	Component	endoplasmic reticulum membrane	Reactome:REACT_263997
P05177	CYP1A2	GO:0005789	Component	endoplasmic reticulum membrane	Reactome:REACT_264590
P05177	CYP1A2	GO:0005789	Component	endoplasmic reticulum membrane	Reactome:REACT_264653
P05177	CYP1A2	GO:0006706	Process	steroid catabolic process	PMID:18356043
P05177	CYP1A2	GO:0006725	Process	cellular aromatic compound metabolic process	GO_REF:0000019
P05177	CYP1A2	GO:0006778	Process	porphyrin-containing compound metabolic process	GO_REF:0000019
P05177	CYP1A2	GO:0006805	Process	xenobiotic metabolic process	Reactome:REACT_13433
P05177	CYP1A2	GO:0006805	Process	xenobiotic metabolic process	Reactome:REACT_13543
P05177	CYP1A2	GO:0006805	Process	xenobiotic metabolic process	Reactome:REACT_13705
P05177	CYP1A2	GO:0006805	Process	xenobiotic metabolic process	Reactome:REACT_6959
P05177	CYP1A2	GO:0009055	Function	electron carrier activity	PMID:2813353
P05177	CYP1A2	GO:0009403	Process	toxin biosynthetic process	PMID:11511187
P05177	CYP1A2	GO:0009404	Process	toxin metabolic process	GO_REF:0000019
P05177	CYP1A2	GO:0009791	Process	post-embryonic development	GO_REF:0000019
P05177	CYP1A2	GO:0009820	Process	alkaloid metabolic process	PMID:11511187
P05177	CYP1A2	GO:0010033	Process	response to organic substance	GO_REF:0000019
P05177	CYP1A2	GO:0010468	Process	regulation of gene expression	GO_REF:0000019
P05177	CYP1A2	GO:0014070	Process	response to organic cyclic compound	GO_REF:0000019
P05177	CYP1A2	GO:0016020	Component	membrane	GO_REF:0000037
P05177	CYP1A2	GO:0016098	Process	monoterpenoid metabolic process	PMID:16401082
P05177	CYP1A2	GO:0016491	Function	oxidoreductase activity	GO_REF:0000037
P05177	CYP1A2	GO:0016491	Function	oxidoreductase activity	PMID:16401082
P05177	CYP1A2	GO:0016491	Function	oxidoreductase activity	PMID:19219744
P05177	CYP1A2	GO:0016705	Function	oxidoreductase activity, acting on paired donors, with incorporation or reduction of molecular oxygen	GO_REF:0000002
P05177	CYP1A2	GO:0016712	Function	oxidoreductase activity, acting on paired donors, with incorporation or reduction of molecular oxygen, reduced flavin or flavoprotein as one donor, and incorporation of one atom of oxygen	GO_REF:0000002
P05177	CYP1A2	GO:0016712	Function	oxidoreductase activity, acting on paired donors, with incorporation or reduction of molecular oxygen, reduced flavin or flavoprotein as one donor, and incorporation of one atom of oxygen	GO_REF:0000019
P05177	CYP1A2	GO:0016712	Function	oxidoreductase activity, acting on paired donors, with incorporation or reduction of molecular oxygen, reduced flavin or flavoprotein as one donor, and incorporation of one atom of oxygen	PMID:2813353
P05177	CYP1A2	GO:0017144	Process	drug metabolic process	PMID:15327587
P05177	CYP1A2	GO:0017144	Process	drug metabolic process	PMID:19219744
P05177	CYP1A2	GO:0018894	Process	dibenzo-p-dioxin metabolic process	GO_REF:0000019
P05177	CYP1A2	GO:0019369	Process	arachidonic acid metabolic process	Reactome:REACT_147851
P05177	CYP1A2	GO:0019373	Process	epoxygenase P450 pathway	Reactome:REACT_150417
P05177	CYP1A2	GO:0019899	Function	enzyme binding	PMID:15680923
P05177	CYP1A2	GO:0019899	Function	enzyme binding	PMID:15680923
P05177	CYP1A2	GO:0020037	Function	heme binding	GO_REF:0000002
P05177	CYP1A2	GO:0020037	Function	heme binding	PMID:17311915
P05177	CYP1A2	GO:0030324	Process	lung development	GO_REF:0000019
P05177	CYP1A2	GO:0031090	Component	organelle membrane	GO_REF:0000039
P05177	CYP1A2	GO:0032259	Process	methylation	Reactome:REACT_6946
P05177	CYP1A2	GO:0032355	Process	response to estradiol	GO_REF:0000019
P05177	CYP1A2	GO:0032451	Function	demethylase activity	PMID:2813353
P05177	CYP1A2	GO:0032496	Process	response to lipopolysaccharide	GO_REF:0000019
P05177	CYP1A2	GO:0032787	Process	monocarboxylic acid metabolic process	PMID:19651758
P05177	CYP1A2	GO:0034875	Function	caffeine oxidase activity	PMID:18619574
P05177	CYP1A2	GO:0035902	Process	response to immobilization stress	GO_REF:0000019
P05177	CYP1A2	GO:0042493	Process	response to drug	GO_REF:0000019
P05177	CYP1A2	GO:0042737	Process	drug catabolic process	PMID:18356043
P05177	CYP1A2	GO:0042738	Process	exogenous drug catabolic process	PMID:18619574
P05177	CYP1A2	GO:0043231	Component	intracellular membrane-bounded organelle	GO_REF:0000019
P05177	CYP1A2	GO:0043231	Component	intracellular membrane-bounded organelle	GO_REF:0000037
P05177	CYP1A2	GO:0043231	Component	intracellular membrane-bounded organelle	PMID:2813353
P05177	CYP1A2	GO:0044281	Process	small molecule metabolic process	Reactome:REACT_111217
P05177	CYP1A2	GO:0045333	Process	cellular respiration	GO_REF:0000019
P05177	CYP1A2	GO:0046483	Process	heterocycle metabolic process	PMID:15327587
P05177	CYP1A2	GO:0046872	Function	metal ion binding	GO_REF:0000037
P05177	CYP1A2	GO:0050665	Process	hydrogen peroxide biosynthetic process	GO_REF:0000019
P05177	CYP1A2	GO:0055114	Process	oxidation-reduction process	GO_REF:0000002
P05177	CYP1A2	GO:0055114	Process	oxidation-reduction process	GO_REF:0000037
P05177	CYP1A2	GO:0055114	Process	oxidation-reduction process	PMID:16401082
P05177	CYP1A2	GO:0055114	Process	oxidation-reduction process	PMID:19219744
P05177	CYP1A2	GO:0070330	Function	aromatase activity	GO_REF:0000003
P05177	CYP1A2	GO:0070989	Process	oxidative demethylation	PMID:18619574
P05177	CYP1A2	GO:0071276	Process	cellular response to cadmium ion	GO_REF:0000019
P05177	CYP1A2	GO:0071615	Process	oxidative deethylation	PMID:19029318
P05177	CYP1A2	GO:0097267	Process	omega-hydroxylase P450 pathway	Reactome:REACT_150134
P05362	ICAM1	GO:0001541	Process	ovarian follicle development	GO_REF:0000019
P05362	ICAM1	GO:0001618	Function	virus receptor activity	GO_REF:0000037
P05362	ICAM1	GO:0001666	Process	response to hypoxia	GO_REF:0000019
P05362	ICAM1	GO:0001772	Component	immunological synapse	GO_REF:0000019
P05362	ICAM1	GO:0001910	Process	regulation of leukocyte mediated cytotoxicity	PMID:16038038
P05362	ICAM1	GO:0001975	Process	response to amphetamine	GO_REF:0000019
P05362	ICAM1	GO:0002291	Process	T cell activation via T cell receptor contact with antigen bound to MHC molecule on antigen presenting cell	PMID:2477710
P05362	ICAM1	GO:0002438	Process	acute inflammatory response to antigenic stimulus	GO_REF:0000019
P05362	ICAM1	GO:0002457	Process	T cell antigen processing and presentation	GO_REF:0000019
P05362	ICAM1	GO:0002693	Process	positive regulation of cellular extravasation	PMID:12902516
P05362	ICAM1	GO:0004872	Function	receptor activity	PMID:2538243
P05362	ICAM1	GO:0004888	Function	transmembrane signaling receptor activity	PMID:2538243
P05362	ICAM1	GO:0005178	Function	integrin binding	GO_REF:0000019
P05362	ICAM1	GO:0005178	Function	integrin binding	PMID:1448173
P05362	ICAM1	GO:0005178	Function	integrin binding	PMID:23620790
P05362	ICAM1	GO:0005515	Function	protein binding	PMID:12716892
P05362	ICAM1	GO:0005515	Function	protein binding	PMID:7822297
P05362	ICAM1	GO:0005615	Component	extracellular space	GO_REF:0000019
P05362	ICAM1	GO:0005615	Component	extracellular space	PMID:9290466
P05362	ICAM1	GO:0005886	Component	plasma membrane	GO_REF:0000019
P05362	ICAM1	GO:0005886	Component	plasma membrane	PMID:3349522
P05362	ICAM1	GO:0005886	Component	plasma membrane	Reactome:REACT_11173
P05362	ICAM1	GO:0005886	Component	plasma membrane	Reactome:REACT_25082
P05362	ICAM1	GO:0005887	Component	integral component of plasma membrane	PMID:2538243
P05362	ICAM1	GO:0005925	Component	focal adhesion	PMID:21423176
P05362	ICAM1	GO:0007155	Process	cell adhesion	GO_REF:0000037
P05362	ICAM1	GO:0007155	Process	cell adhesion	PMID:16809613
P05362	ICAM1	GO:0007157	Process	heterophilic cell-cell adhesion via plasma membrane cell adhesion molecules	PMID:2477710
P05362	ICAM1	GO:0007159	Process	leukocyte cell-cell adhesion	PMID:2477710
P05362	ICAM1	GO:0007569	Process	cell aging	GO_REF:0000019
P05362	ICAM1	GO:0007605	Process	sensory perception of sound	GO_REF:0000019
P05362	ICAM1	GO:0008360	Process	regulation of cell shape	GO_REF:0000019
P05362	ICAM1	GO:0009897	Component	external side of plasma membrane	GO_REF:0000019
P05362	ICAM1	GO:0009986	Component	cell surface	GO_REF:0000019
P05362	ICAM1	GO:0009986	Component	cell surface	PMID:19581412
P05362	ICAM1	GO:0009986	Component	cell surface	PMID:23981064
P05362	ICAM1	GO:0010212	Process	response to ionizing radiation	GO_REF:0000019
P05362	ICAM1	GO:0010477	Process	response to sulfur dioxide	GO_REF:0000019
P05362	ICAM1	GO:0014070	Process	response to organic cyclic compound	GO_REF:0000019
P05362	ICAM1	GO:0016020	Component	membrane	GO_REF:0000002
P05362	ICAM1	GO:0016020	Component	membrane	GO_REF:0000037
P05362	ICAM1	GO:0016020	Component	membrane	GO_REF:0000039
P05362	ICAM1	GO:0016020	Component	membrane	PMID:19946888
P05362	ICAM1	GO:0016021	Component	integral component of membrane	GO_REF:0000037
P05362	ICAM1	GO:0016032	Process	viral process	GO_REF:0000037
P05362	ICAM1	GO:0016337	Process	single organismal cell-cell adhesion	GO_REF:0000002
P05362	ICAM1	GO:0016337	Process	single organismal cell-cell adhesion	GO_REF:0000019
P05362	ICAM1	GO:0019221	Process	cytokine-mediated signaling pathway	Reactome:REACT_25229
P05362	ICAM1	GO:0022614	Process	membrane to membrane docking	PMID:12082081
P05362	ICAM1	GO:0030155	Process	regulation of cell adhesion	GO_REF:0000019
P05362	ICAM1	GO:0030198	Process	extracellular matrix organization	Reactome:REACT_118779
P05362	ICAM1	GO:0030838	Process	positive regulation of actin filament polymerization	GO_REF:0000019
P05362	ICAM1	GO:0031669	Process	cellular response to nutrient levels	GO_REF:0000019
P05362	ICAM1	GO:0032403	Function	protein complex binding	GO_REF:0000019
P05362	ICAM1	GO:0032496	Process	response to lipopolysaccharide	GO_REF:0000019
P05362	ICAM1	GO:0033627	Process	cell adhesion mediated by integrin	GO_REF:0000019
P05362	ICAM1	GO:0034698	Process	response to gonadotropin	GO_REF:0000019
P05362	ICAM1	GO:0042493	Process	response to drug	GO_REF:0000019
P05362	ICAM1	GO:0043200	Process	response to amino acid	GO_REF:0000019
P05362	ICAM1	GO:0043547	Process	positive regulation of GTPase activity	GO_REF:0000019
P05362	ICAM1	GO:0044406	Process	adhesion of symbiont to host	PMID:2538243
P05362	ICAM1	GO:0045121	Component	membrane raft	GO_REF:0000019
P05362	ICAM1	GO:0045429	Process	positive regulation of nitric oxide biosynthetic process	GO_REF:0000019
P05362	ICAM1	GO:0045471	Process	response to ethanol	GO_REF:0000019
P05362	ICAM1	GO:0045907	Process	positive regulation of vasoconstriction	GO_REF:0000019
P05362	ICAM1	GO:0046688	Process	response to copper ion	GO_REF:0000019
P05362	ICAM1	GO:0046718	Process	viral entry into host cell	GO_REF:0000037
P05362	ICAM1	GO:0046813	Process	receptor-mediated virion attachment to host cell	PMID:2538243
P05362	ICAM1	GO:0050731	Process	positive regulation of peptidyl-tyrosine phosphorylation	GO_REF:0000019
P05362	ICAM1	GO:0050776	Process	regulation of immune response	Reactome:REACT_11152
P05362	ICAM1	GO:0050900	Process	leukocyte migration	PMID:12082081
P05362	ICAM1	GO:0051092	Process	positive regulation of NF-kappaB transcription factor activity	GO_REF:0000019
P05362	ICAM1	GO:0051926	Process	negative regulation of calcium ion transport	GO_REF:0000019
P05362	ICAM1	GO:0060333	Process	interferon-gamma-mediated signaling pathway	Reactome:REACT_25078
P05362	ICAM1	GO:0061028	Process	establishment of endothelial barrier	PMID:23264465
P05362	ICAM1	GO:0070062	Component	extracellular exosome	PMID:19056867
P05362	ICAM1	GO:0070062	Component	extracellular exosome	PMID:20458337
P05362	ICAM1	GO:0070062	Component	extracellular exosome	PMID:21276792
P05362	ICAM1	GO:0070374	Process	positive regulation of ERK1 and ERK2 cascade	PMID:10903502
P05362	ICAM1	GO:0071222	Process	cellular response to lipopolysaccharide	GO_REF:0000019
P05362	ICAM1	GO:0071310	Process	cellular response to organic substance	GO_REF:0000019
P05362	ICAM1	GO:0071312	Process	cellular response to alkaloid	GO_REF:0000019
P05362	ICAM1	GO:0071333	Process	cellular response to glucose stimulus	GO_REF:0000019
P05362	ICAM1	GO:0071333	Process	cellular response to glucose stimulus	GO_REF:0000019
P05362	ICAM1	GO:0071347	Process	cellular response to interleukin-1	GO_REF:0000019
P05362	ICAM1	GO:0071356	Process	cellular response to tumor necrosis factor	GO_REF:0000019
P05362	ICAM1	GO:0071456	Process	cellular response to hypoxia	GO_REF:0000019
P05362	ICAM1	GO:0097368	Process	establishment of Sertoli cell barrier	GO_REF:0000019
P05362	ICAM1	GO:1900027	Process	regulation of ruffle assembly	GO_REF:0000019
P05362	ICAM1	GO:1902042	Process	negative regulation of extrinsic apoptotic signaling pathway via death domain receptors	PMID:10903502
P05362	ICAM1	GO:2000352	Process	negative regulation of endothelial cell apoptotic process	PMID:10903502
P06492	UL48	GO:0003677	Function	DNA binding	GO_REF:0000002
P06492	UL48	GO:0003677	Function	DNA binding	GO_REF:0000037
P06492	UL48	GO:0005515	Function	protein binding	PMID:16014918
P06492	UL48	GO:0005515	Function	protein binding	PMID:16014918
P06492	UL48	GO:0005515	Function	protein binding	PMID:17620619
P06492	UL48	GO:0005515	Function	protein binding	PMID:25150167
P06492	UL48	GO:0006351	Process	transcription, DNA-templated	GO_REF:0000037
P06492	UL48	GO:0006355	Process	regulation of transcription, DNA-templated	GO_REF:0000002
P06492	UL48	GO:0006355	Process	regulation of transcription, DNA-templated	GO_REF:0000037
P06492	UL48	GO:0016032	Process	viral process	GO_REF:0000037
P06492	UL48	GO:0019012	Component	virion	GO_REF:0000037
P06492	UL48	GO:0019033	Component	viral tegument	GO_REF:0000037
P06492	UL48	GO:0019033	Component	viral tegument	GO_REF:0000039
P06492	UL48	GO:0042025	Component	host cell nucleus	GO_REF:0000037
P06492	UL48	GO:0042025	Component	host cell nucleus	GO_REF:0000039
P06536	Nr3c1	GO:0001012	Function	RNA polymerase II regulatory region DNA binding	PMID:21664419
P06536	Nr3c1	GO:0003677	Function	DNA binding	GO_REF:0000002
P06536	Nr3c1	GO:0003677	Function	DNA binding	GO_REF:0000037
P06536	Nr3c1	GO:0003682	Function	chromatin binding	PMID:15808513
P06536	Nr3c1	GO:0003690	Function	double-stranded DNA binding	PMID:8618925
P06536	Nr3c1	GO:0003700	Function	transcription factor activity, sequence-specific DNA binding	GO_REF:0000002
P06536	Nr3c1	GO:0003700	Function	transcription factor activity, sequence-specific DNA binding	GO_REF:0000024
P06536	Nr3c1	GO:0003700	Function	transcription factor activity, sequence-specific DNA binding	PMID:8618925
P06536	Nr3c1	GO:0003707	Function	steroid hormone receptor activity	GO_REF:0000002
P06536	Nr3c1	GO:0003713	Function	transcription coactivator activity	PMID:12145311
P06536	Nr3c1	GO:0004883	Function	glucocorticoid receptor activity	GO_REF:0000002
P06536	Nr3c1	GO:0005496	Function	steroid binding	GO_REF:0000002
P06536	Nr3c1	GO:0005496	Function	steroid binding	GO_REF:0000037
P06536	Nr3c1	GO:0005496	Function	steroid binding	PMID:12145311
P06536	Nr3c1	GO:0005515	Function	protein binding	PMID:12145332
P06536	Nr3c1	GO:0005515	Function	protein binding	PMID:12917342
P06536	Nr3c1	GO:0005515	Function	protein binding	PMID:12917342
P06536	Nr3c1	GO:0005515	Function	protein binding	PMID:12917342
P06536	Nr3c1	GO:0005515	Function	protein binding	PMID:12917342
P06536	Nr3c1	GO:0005515	Function	protein binding	PMID:12917342
P06536	Nr3c1	GO:0005515	Function	protein binding	PMID:12917342
P06536	Nr3c1	GO:0005515	Function	protein binding	PMID:12917342
P06536	Nr3c1	GO:0005515	Function	protein binding	PMID:12917342
P06536	Nr3c1	GO:0005515	Function	protein binding	PMID:12917342
P06536	Nr3c1	GO:0005515	Function	protein binding	PMID:15808513
P06536	Nr3c1	GO:0005515	Function	protein binding	PMID:16619302
P06536	Nr3c1	GO:0005515	Function	protein binding	PMID:16809634
P06536	Nr3c1	GO:0005515	Function	protein binding	PMID:17827210
P06536	Nr3c1	GO:0005634	Component	nucleus	GO_REF:0000002
P06536	Nr3c1	GO:0005634	Component	nucleus	GO_REF:0000037
P06536	Nr3c1	GO:0005634	Component	nucleus	GO_REF:0000039
P06536	Nr3c1	GO:0005634	Component	nucleus	PMID:23152847
P06536	Nr3c1	GO:0005737	Component	cytoplasm	GO_REF:0000037
P06536	Nr3c1	GO:0005737	Component	cytoplasm	GO_REF:0000039
P06536	Nr3c1	GO:0005737	Component	cytoplasm	PMID:16809634
P06536	Nr3c1	GO:0005739	Component	mitochondrion	GO_REF:0000037
P06536	Nr3c1	GO:0005739	Component	mitochondrion	GO_REF:0000039
P06536	Nr3c1	GO:0006338	Process	chromatin remodeling	PMID:12917342
P06536	Nr3c1	GO:0006351	Process	transcription, DNA-templated	GO_REF:0000037
P06536	Nr3c1	GO:0006355	Process	regulation of transcription, DNA-templated	GO_REF:0000002
P06536	Nr3c1	GO:0006355	Process	regulation of transcription, DNA-templated	GO_REF:0000037
P06536	Nr3c1	GO:0007420	Process	brain development	PMID:17344647
P06536	Nr3c1	GO:0007568	Process	aging	PMID:18758953
P06536	Nr3c1	GO:0007623	Process	circadian rhythm	PMID:16673181
P06536	Nr3c1	GO:0008134	Function	transcription factor binding	PMID:20155810
P06536	Nr3c1	GO:0008209	Process	androgen metabolic process	PMID:8809674
P06536	Nr3c1	GO:0008270	Function	zinc ion binding	GO_REF:0000002
P06536	Nr3c1	GO:0008270	Function	zinc ion binding	PMID:15310238
P06536	Nr3c1	GO:0008289	Function	lipid binding	GO_REF:0000037
P06536	Nr3c1	GO:0009314	Process	response to radiation	PMID:17535653
P06536	Nr3c1	GO:0010906	Process	regulation of glucose metabolic process	PMID:17292727
P06536	Nr3c1	GO:0014049	Process	positive regulation of glutamate secretion	PMID:19484722
P06536	Nr3c1	GO:0014069	Component	postsynaptic density	PMID:21179518
P06536	Nr3c1	GO:0014823	Process	response to activity	PMID:17557067
P06536	Nr3c1	GO:0014854	Process	response to inactivity	PMID:22036623
P06536	Nr3c1	GO:0014889	Process	muscle atrophy	PMID:17622304
P06536	Nr3c1	GO:0016568	Process	chromatin modification	GO_REF:0000037
P06536	Nr3c1	GO:0030324	Process	lung development	PMID:16371448
P06536	Nr3c1	GO:0030544	Function	Hsp70 protein binding	PMID:17177174
P06536	Nr3c1	GO:0030971	Function	receptor tyrosine kinase binding	PMID:18261979
P06536	Nr3c1	GO:0031072	Function	heat shock protein binding	PMID:12145311
P06536	Nr3c1	GO:0031914	Process	negative regulation of synaptic plasticity	PMID:22918985
P06536	Nr3c1	GO:0032403	Function	protein complex binding	PMID:12672265
P06536	Nr3c1	GO:0032403	Function	protein complex binding	PMID:17827210
P06536	Nr3c1	GO:0032868	Process	response to insulin	PMID:16646523
P06536	Nr3c1	GO:0038051	Function	glucocorticoid-activated RNA polymerase II transcription factor binding transcription factor activity	GO_REF:0000024
P06536	Nr3c1	GO:0042127	Process	regulation of cell proliferation	PMID:16115202
P06536	Nr3c1	GO:0042562	Function	hormone binding	PMID:21325249
P06536	Nr3c1	GO:0042803	Function	protein homodimerization activity	PMID:8618925
P06536	Nr3c1	GO:0042921	Process	glucocorticoid receptor signaling pathway	GO_REF:0000002
P06536	Nr3c1	GO:0043005	Component	neuron projection	PMID:19484722
P06536	Nr3c1	GO:0043116	Process	negative regulation of vascular permeability	PMID:7648494
P06536	Nr3c1	GO:0043197	Component	dendritic spine	PMID:21179518
P06536	Nr3c1	GO:0043234	Component	protein complex	PMID:12672265
P06536	Nr3c1	GO:0043401	Process	steroid hormone mediated signaling pathway	GO_REF:0000002
P06536	Nr3c1	GO:0043402	Process	glucocorticoid mediated signaling pathway	GO_REF:0000002
P06536	Nr3c1	GO:0043565	Function	sequence-specific DNA binding	GO_REF:0000002
P06536	Nr3c1	GO:0043565	Function	sequence-specific DNA binding	PMID:8618925
P06536	Nr3c1	GO:0043565	Function	sequence-specific DNA binding	PMID:9001244
P06536	Nr3c1	GO:0045944	Process	positive regulation of transcription from RNA polymerase II promoter	PMID:12145311
P06536	Nr3c1	GO:0045944	Process	positive regulation of transcription from RNA polymerase II promoter	PMID:15310238
P06536	Nr3c1	GO:0046685	Process	response to arsenic-containing substance	PMID:15310238
P06536	Nr3c1	GO:0046689	Process	response to mercury ion	PMID:17177174
P06536	Nr3c1	GO:0046872	Function	metal ion binding	GO_REF:0000037
P06536	Nr3c1	GO:0046982	Function	protein heterodimerization activity	PMID:8618925
P06536	Nr3c1	GO:0046983	Function	protein dimerization activity	PMID:15310238
P06536	Nr3c1	GO:0048096	Process	chromatin-mediated maintenance of transcription	PMID:12917342
P06536	Nr3c1	GO:0051412	Process	response to corticosterone	PMID:16673181
P06536	Nr3c1	GO:0051592	Process	response to calcium ion	PMID:22142627
P06536	Nr3c1	GO:0051602	Process	response to electrical stimulus	PMID:22040414
P06536	Nr3c1	GO:0051879	Function	Hsp90 protein binding	PMID:16175607
P06536	Nr3c1	GO:0051879	Function	Hsp90 protein binding	PMID:17177174
P06536	Nr3c1	GO:0060999	Process	positive regulation of dendritic spine development	PMID:22509272
P06536	Nr3c1	GO:0061051	Process	positive regulation of cell growth involved in cardiac muscle cell development	PMID:22989630
P06536	Nr3c1	GO:0071286	Process	cellular response to magnesium ion	PMID:20350433
P06536	Nr3c1	GO:0071383	Process	cellular response to steroid hormone stimulus	GO_REF:0000024
P06536	Nr3c1	GO:0071548	Process	response to dexamethasone	PMID:21804312
P06536	Nr3c1	GO:0071549	Process	cellular response to dexamethasone stimulus	PMID:12145311
P06536	Nr3c1	GO:1990239	Function	steroid hormone binding	GO_REF:0000024
P06536	Nr3c1	GO:2000324	Process	positive regulation of glucocorticoid receptor signaling pathway	PMID:22001115
P06536	Nr3c1	GO:0005634	Component	nucleus	PMID:17827210
P06746	POLB	GO:0003677	Function	DNA binding	GO_REF:0000002
P06746	POLB	GO:0003677	Function	DNA binding	GO_REF:0000019
P06746	POLB	GO:0003677	Function	DNA binding	GO_REF:0000037
P06746	POLB	GO:0003684	Function	damaged DNA binding	GO_REF:0000019
P06746	POLB	GO:0003887	Function	DNA-directed DNA polymerase activity	GO_REF:0000002
P06746	POLB	GO:0003887	Function	DNA-directed DNA polymerase activity	GO_REF:0000003
P06746	POLB	GO:0003887	Function	DNA-directed DNA polymerase activity	GO_REF:0000037
P06746	POLB	GO:0003887	Function	DNA-directed DNA polymerase activity	PMID:16600869
P06746	POLB	GO:0003887	Function	DNA-directed DNA polymerase activity	PMID:8168825
P06746	POLB	GO:0003887	Function	DNA-directed DNA polymerase activity	PMID:9207062
P06746	POLB	GO:0005515	Function	protein binding	PMID:15520167
P06746	POLB	GO:0005515	Function	protein binding	PMID:25416956
P06746	POLB	GO:0005515	Function	protein binding	PMID:9207062
P06746	POLB	GO:0005634	Component	nucleus	GO_REF:0000002
P06746	POLB	GO:0005634	Component	nucleus	GO_REF:0000019
P06746	POLB	GO:0005634	Component	nucleus	GO_REF:0000037
P06746	POLB	GO:0005634	Component	nucleus	GO_REF:0000039
P06746	POLB	GO:0005634	Component	nucleus	PMID:19713937
P06746	POLB	GO:0005634	Component	nucleus	PMID:21362556
P06746	POLB	GO:0005654	Component	nucleoplasm	Reactome:REACT_1215
P06746	POLB	GO:0005654	Component	nucleoplasm	Reactome:REACT_1288
P06746	POLB	GO:0005654	Component	nucleoplasm	Reactome:REACT_1402
P06746	POLB	GO:0005654	Component	nucleoplasm	Reactome:REACT_1659
P06746	POLB	GO:0005654	Component	nucleoplasm	Reactome:REACT_2224
P06746	POLB	GO:0005654	Component	nucleoplasm	Reactome:REACT_243719
P06746	POLB	GO:0005654	Component	nucleoplasm	Reactome:REACT_292
P06746	POLB	GO:0005654	Component	nucleoplasm	Reactome:REACT_344
P06746	POLB	GO:0005654	Component	nucleoplasm	Reactome:REACT_355012
P06746	POLB	GO:0005654	Component	nucleoplasm	Reactome:REACT_355077
P06746	POLB	GO:0005654	Component	nucleoplasm	Reactome:REACT_355137
P06746	POLB	GO:0005654	Component	nucleoplasm	Reactome:REACT_355205
P06746	POLB	GO:0005654	Component	nucleoplasm	Reactome:REACT_355296
P06746	POLB	GO:0005654	Component	nucleoplasm	Reactome:REACT_355308
P06746	POLB	GO:0005654	Component	nucleoplasm	Reactome:REACT_355359
P06746	POLB	GO:0005654	Component	nucleoplasm	Reactome:REACT_355375
P06746	POLB	GO:0005654	Component	nucleoplasm	Reactome:REACT_355407
P06746	POLB	GO:0005654	Component	nucleoplasm	Reactome:REACT_355422
P06746	POLB	GO:0005654	Component	nucleoplasm	Reactome:REACT_355488
P06746	POLB	GO:0005654	Component	nucleoplasm	Reactome:REACT_355529
P06746	POLB	GO:0005654	Component	nucleoplasm	Reactome:REACT_355530
P06746	POLB	GO:0005654	Component	nucleoplasm	Reactome:REACT_355551
P06746	POLB	GO:0005654	Component	nucleoplasm	Reactome:REACT_355554
P06746	POLB	GO:0005654	Component	nucleoplasm	Reactome:REACT_381
P06746	POLB	GO:0005737	Component	cytoplasm	GO_REF:0000037
P06746	POLB	GO:0005737	Component	cytoplasm	GO_REF:0000039
P06746	POLB	GO:0005737	Component	cytoplasm	PMID:15725623
P06746	POLB	GO:0005737	Component	cytoplasm	PMID:19713937
P06746	POLB	GO:0005737	Component	cytoplasm	PMID:21362556
P06746	POLB	GO:0005874	Component	microtubule	PMID:15725623
P06746	POLB	GO:0005876	Component	spindle microtubule	PMID:15725623
P06746	POLB	GO:0006260	Process	DNA replication	GO_REF:0000037
P06746	POLB	GO:0006261	Process	DNA-dependent DNA replication	PMID:8168825
P06746	POLB	GO:0006281	Process	DNA repair	GO_REF:0000002
P06746	POLB	GO:0006281	Process	DNA repair	GO_REF:0000037
P06746	POLB	GO:0006281	Process	DNA repair	PMID:8168825
P06746	POLB	GO:0006281	Process	DNA repair	Reactome:REACT_216
P06746	POLB	GO:0006284	Process	base-excision repair	PMID:16600869
P06746	POLB	GO:0006284	Process	base-excision repair	PMID:21362556
P06746	POLB	GO:0006284	Process	base-excision repair	Reactome:REACT_1104
P06746	POLB	GO:0006287	Process	base-excision repair, gap-filling	GO_REF:0000019
P06746	POLB	GO:0006290	Process	pyrimidine dimer repair	GO_REF:0000019
P06746	POLB	GO:0006915	Process	apoptotic process	GO_REF:0000019
P06746	POLB	GO:0006954	Process	inflammatory response	GO_REF:0000019
P06746	POLB	GO:0006974	Process	cellular response to DNA damage stimulus	GO_REF:0000037
P06746	POLB	GO:0006974	Process	cellular response to DNA damage stimulus	PMID:21362556
P06746	POLB	GO:0007435	Process	salivary gland morphogenesis	GO_REF:0000019
P06746	POLB	GO:0007568	Process	aging	GO_REF:0000019
P06746	POLB	GO:0008017	Function	microtubule binding	PMID:15725623
P06746	POLB	GO:0008630	Process	intrinsic apoptotic signaling pathway in response to DNA damage	GO_REF:0000019
P06746	POLB	GO:0010332	Process	response to gamma radiation	GO_REF:0000019
P06746	POLB	GO:0016445	Process	somatic diversification of immunoglobulins	GO_REF:0000019
P06746	POLB	GO:0016446	Process	somatic hypermutation of immunoglobulin genes	GO_REF:0000019
P06746	POLB	GO:0016740	Function	transferase activity	GO_REF:0000037
P06746	POLB	GO:0016779	Function	nucleotidyltransferase activity	GO_REF:0000002
P06746	POLB	GO:0016779	Function	nucleotidyltransferase activity	GO_REF:0000037
P06746	POLB	GO:0016829	Function	lyase activity	GO_REF:0000037
P06746	POLB	GO:0016829	Function	lyase activity	PMID:16600869
P06746	POLB	GO:0019899	Function	enzyme binding	PMID:16600869
P06746	POLB	GO:0019899	Function	enzyme binding	PMID:19713937
P06746	POLB	GO:0019899	Function	enzyme binding	PMID:21362556
P06746	POLB	GO:0034061	Function	DNA polymerase activity	GO_REF:0000002
P06746	POLB	GO:0043234	Component	protein complex	PMID:25378300
P06746	POLB	GO:0045471	Process	response to ethanol	GO_REF:0000019
P06746	POLB	GO:0046872	Function	metal ion binding	GO_REF:0000019
P06746	POLB	GO:0046872	Function	metal ion binding	GO_REF:0000037
P06746	POLB	GO:0048535	Process	lymph node development	GO_REF:0000019
P06746	POLB	GO:0048536	Process	spleen development	GO_REF:0000019
P06746	POLB	GO:0048872	Process	homeostasis of number of cells	GO_REF:0000019
P06746	POLB	GO:0051402	Process	neuron apoptotic process	GO_REF:0000019
P06746	POLB	GO:0055093	Process	response to hyperoxia	GO_REF:0000019
P06746	POLB	GO:0071707	Process	immunoglobulin heavy chain V-D-J recombination	GO_REF:0000019
P06746	POLB	GO:0071897	Process	DNA biosynthetic process	GO_REF:0000019
P06746	POLB	GO:0071897	Process	DNA biosynthetic process	GO_REF:0000037
P06746	POLB	GO:0006297	Process	nucleotide-excision repair, DNA gap filling	PMID:20227374
P06795	Abcb1b	GO:0000166	Function	nucleotide binding	GO_REF:0000037
P06795	Abcb1b	GO:0005524	Function	ATP binding	GO_REF:0000002
P06795	Abcb1b	GO:0005524	Function	ATP binding	GO_REF:0000037
P06795	Abcb1b	GO:0005739	Component	mitochondrion	PMID:18614015
P06795	Abcb1b	GO:0005886	Component	plasma membrane	GO_REF:0000037
P06795	Abcb1b	GO:0005886	Component	plasma membrane	GO_REF:0000039
P06795	Abcb1b	GO:0006810	Process	transport	GO_REF:0000002
P06795	Abcb1b	GO:0006810	Process	transport	GO_REF:0000037
P06795	Abcb1b	GO:0006855	Process	drug transmembrane transport	GO_REF:0000003
P06795	Abcb1b	GO:0008152	Process	metabolic process	GO_REF:0000002
P06795	Abcb1b	GO:0008152	Process	metabolic process	GO_REF:0000037
P06795	Abcb1b	GO:0008559	Function	xenobiotic-transporting ATPase activity	GO_REF:0000003
P06795	Abcb1b	GO:0016020	Component	membrane	GO_REF:0000037
P06795	Abcb1b	GO:0016021	Component	integral component of membrane	GO_REF:0000002
P06795	Abcb1b	GO:0016021	Component	integral component of membrane	GO_REF:0000033
P06795	Abcb1b	GO:0016021	Component	integral component of membrane	GO_REF:0000037
P06795	Abcb1b	GO:0016787	Function	hydrolase activity	GO_REF:0000037
P06795	Abcb1b	GO:0016887	Function	ATPase activity	GO_REF:0000002
P06795	Abcb1b	GO:0042626	Function	ATPase activity, coupled to transmembrane movement of substances	GO_REF:0000002
P06795	Abcb1b	GO:0042626	Function	ATPase activity, coupled to transmembrane movement of substances	GO_REF:0000033
P06795	Abcb1b	GO:0042908	Process	xenobiotic transport	GO_REF:0000003
P06795	Abcb1b	GO:0046581	Component	intercellular canaliculus	PMID:12068294
P06795	Abcb1b	GO:0055085	Process	transmembrane transport	GO_REF:0000002
P06795	Abcb1b	GO:0055085	Process	transmembrane transport	GO_REF:0000033
P07687	Ephx1	GO:0001889	Process	liver development	PMID:2469391
P07687	Ephx1	GO:0003824	Function	catalytic activity	GO_REF:0000002
P07687	Ephx1	GO:0004301	Function	epoxide hydrolase activity	PMID:8314768
P07687	Ephx1	GO:0005783	Component	endoplasmic reticulum	GO_REF:0000037
P07687	Ephx1	GO:0005789	Component	endoplasmic reticulum membrane	GO_REF:0000039
P07687	Ephx1	GO:0006805	Process	xenobiotic metabolic process	PMID:3032949
P07687	Ephx1	GO:0009636	Process	response to toxic substance	GO_REF:0000037
P07687	Ephx1	GO:0016020	Component	membrane	GO_REF:0000037
P07687	Ephx1	GO:0016021	Component	integral component of membrane	GO_REF:0000037
P07687	Ephx1	GO:0016787	Function	hydrolase activity	GO_REF:0000037
P07687	Ephx1	GO:0019439	Process	aromatic compound catabolic process	GO_REF:0000037
P07687	Ephx1	GO:0019899	Function	enzyme binding	PMID:10891369
P07687	Ephx1	GO:0031090	Component	organelle membrane	GO_REF:0000039
P07687	Ephx1	GO:0033961	Function	cis-stilbene-oxide hydrolase activity	GO_REF:0000002
P07687	Ephx1	GO:0033961	Function	cis-stilbene-oxide hydrolase activity	GO_REF:0000003
P07687	Ephx1	GO:0043231	Component	intracellular membrane-bounded organelle	GO_REF:0000037
P07687	Ephx1	GO:0043231	Component	intracellular membrane-bounded organelle	PMID:9693109
P07687	Ephx1	GO:0071310	Process	cellular response to organic substance	PMID:20650352
P07687	Ephx1	GO:0071385	Process	cellular response to glucocorticoid stimulus	PMID:2350182
P07900	HSP90AA1	GO:0000086	Process	G2/M transition of mitotic cell cycle	Reactome:REACT_2203
P07900	HSP90AA1	GO:0000166	Function	nucleotide binding	GO_REF:0000037
P07900	HSP90AA1	GO:0000166	Function	nucleotide binding	PMID:11470816
P07900	HSP90AA1	GO:0000278	Process	mitotic cell cycle	Reactome:REACT_152
P07900	HSP90AA1	GO:0005515	Function	protein binding	PMID:12176997
P07900	HSP90AA1	GO:0005515	Function	protein binding	PMID:12526792
P07900	HSP90AA1	GO:0005515	Function	protein binding	PMID:12604615
P07900	HSP90AA1	GO:0005515	Function	protein binding	PMID:12853476
P07900	HSP90AA1	GO:0005515	Function	protein binding	PMID:12855682
P07900	HSP90AA1	GO:0005515	Function	protein binding	PMID:14638689
P07900	HSP90AA1	GO:0005515	Function	protein binding	PMID:14676191
P07900	HSP90AA1	GO:0005515	Function	protein binding	PMID:14743216
P07900	HSP90AA1	GO:0005515	Function	protein binding	PMID:14743216
P07900	HSP90AA1	GO:0005515	Function	protein binding	PMID:14743216
P07900	HSP90AA1	GO:0005515	Function	protein binding	PMID:16169070
P07900	HSP90AA1	GO:0005515	Function	protein binding	PMID:16275660
P07900	HSP90AA1	GO:0005515	Function	protein binding	PMID:16307917
P07900	HSP90AA1	GO:0005515	Function	protein binding	PMID:16307917
P07900	HSP90AA1	GO:0005515	Function	protein binding	PMID:17024179
P07900	HSP90AA1	GO:0005515	Function	protein binding	PMID:19026643
P07900	HSP90AA1	GO:0005515	Function	protein binding	PMID:19875381
P07900	HSP90AA1	GO:0005515	Function	protein binding	PMID:19875381
P07900	HSP90AA1	GO:0005515	Function	protein binding	PMID:19875381
P07900	HSP90AA1	GO:0005515	Function	protein binding	PMID:19875381
P07900	HSP90AA1	GO:0005515	Function	protein binding	PMID:19875381
P07900	HSP90AA1	GO:0005515	Function	protein binding	PMID:19875381
P07900	HSP90AA1	GO:0005515	Function	protein binding	PMID:19875381
P07900	HSP90AA1	GO:0005515	Function	protein binding	PMID:19875381
P07900	HSP90AA1	GO:0005515	Function	protein binding	PMID:19875381
P07900	HSP90AA1	GO:0005515	Function	protein binding	PMID:19875381
P07900	HSP90AA1	GO:0005515	Function	protein binding	PMID:19875381
P07900	HSP90AA1	GO:0005515	Function	protein binding	PMID:19875381
P07900	HSP90AA1	GO:0005515	Function	protein binding	PMID:20029029
P07900	HSP90AA1	GO:0005515	Function	protein binding	PMID:20188096
P07900	HSP90AA1	GO:0005515	Function	protein binding	PMID:20188096
P07900	HSP90AA1	GO:0005515	Function	protein binding	PMID:20195357
P07900	HSP90AA1	GO:0005515	Function	protein binding	PMID:20195357
P07900	HSP90AA1	GO:0005515	Function	protein binding	PMID:20195357
P07900	HSP90AA1	GO:0005515	Function	protein binding	PMID:20558745
P07900	HSP90AA1	GO:0005515	Function	protein binding	PMID:20936779
P07900	HSP90AA1	GO:0005515	Function	protein binding	PMID:21360678
P07900	HSP90AA1	GO:0005515	Function	protein binding	PMID:21360678
P07900	HSP90AA1	GO:0005515	Function	protein binding	PMID:21360678
P07900	HSP90AA1	GO:0005515	Function	protein binding	PMID:21360678
P07900	HSP90AA1	GO:0005515	Function	protein binding	PMID:21360678
P07900	HSP90AA1	GO:0005515	Function	protein binding	PMID:21360678
P07900	HSP90AA1	GO:0005515	Function	protein binding	PMID:21871133
P07900	HSP90AA1	GO:0005515	Function	protein binding	PMID:21988832
P07900	HSP90AA1	GO:0005515	Function	protein binding	PMID:23414517
P07900	HSP90AA1	GO:0005515	Function	protein binding	PMID:23455922
P07900	HSP90AA1	GO:0005515	Function	protein binding	PMID:24189400
P07900	HSP90AA1	GO:0005515	Function	protein binding	PMID:24189400
P07900	HSP90AA1	GO:0005515	Function	protein binding	PMID:24189400
P07900	HSP90AA1	GO:0005515	Function	protein binding	PMID:24658140
P07900	HSP90AA1	GO:0005515	Function	protein binding	PMID:24658140
P07900	HSP90AA1	GO:0005515	Function	protein binding	PMID:24949977
P07900	HSP90AA1	GO:0005515	Function	protein binding	PMID:25036637
P07900	HSP90AA1	GO:0005515	Function	protein binding	PMID:25036637
P07900	HSP90AA1	GO:0005515	Function	protein binding	PMID:25036637
P07900	HSP90AA1	GO:0005515	Function	protein binding	PMID:25036637
P07900	HSP90AA1	GO:0005515	Function	protein binding	PMID:25036637
P07900	HSP90AA1	GO:0005515	Function	protein binding	PMID:25036637
P07900	HSP90AA1	GO:0005515	Function	protein binding	PMID:25036637
P07900	HSP90AA1	GO:0005515	Function	protein binding	PMID:25036637
P07900	HSP90AA1	GO:0005515	Function	protein binding	PMID:25036637
P07900	HSP90AA1	GO:0005515	Function	protein binding	PMID:25416956
P07900	HSP90AA1	GO:0005515	Function	protein binding	PMID:9660753
P07900	HSP90AA1	GO:0005515	Function	protein binding	PMID:9660753
P07900	HSP90AA1	GO:0005515	Function	protein binding	PMID:9660753
P07900	HSP90AA1	GO:0005515	Function	protein binding	PMID:9660753
P07900	HSP90AA1	GO:0005515	Function	protein binding	PMID:9660753
P07900	HSP90AA1	GO:0005515	Function	protein binding	PMID:9817749
P07900	HSP90AA1	GO:0005524	Function	ATP binding	GO_REF:0000002
P07900	HSP90AA1	GO:0005524	Function	ATP binding	GO_REF:0000037
P07900	HSP90AA1	GO:0005524	Function	ATP binding	PMID:11470816
P07900	HSP90AA1	GO:0005576	Component	extracellular region	Reactome:REACT_164000
P07900	HSP90AA1	GO:0005622	Component	intracellular	GO_REF:0000019
[truncated: 5,414 more rows]
